# Supplementary material for: Diaqua­bis­(4-carb­oxy-2-propyl-1H-imidazole-5-carboxyl­ato-κ2 N 3,O 4)cobalt(II) N,N-dimethyl­formamide disolvate
Source: Acta Crystallogr Sect E Struct Rep Online. 2010 Oct 23;66(Pt 11):m1443–4. doi: 10.1107/S1600536810042054 (PMC3009030; doi:10.1107/S1600536810042054)
Supplement: Supplementary file 1 [file e-66-m1443-sup1.cif]

##############################################################################
###                                                                        ###
###        Electronic paper (Acta Crystallographica Section E)             ###
###                                                                        ###
##############################################################################
#                                                                            #
# This CIF contains the data in a paper accepted for publication in Acta     #
# Crystallographica Section E. It conforms to the requirements of Notes      #
# for Authors for Section E, and has been peer reviewed under the auspices   #
# of the IUCr Commission on Journals.                                        #
#                                                                            #
# Full details of the Crystallographic Information File format               #
# are given in the paper "The Crystallographic Information File (CIF):       #
# a New Standard Archive File for Crystallography" by S. R. Hall, F. H.      #
# Allen and I. D. Brown [Acta Cryst. (1991), A47, 655-685].                  #
#                                                                            #
# The current version of the core CIF dictionary is obtainable from          #
# ftp://ftp.iucr.org/pub/cif_core.dic. The current version number is 2.4.    #
#                                                                            #
# Software is freely available for graphical display of the structure(s) in  #
# this CIF.  For information consult the CIF home page http://www.iucr.org/  #
# cif/home.html                                                              #
#                                                                            #
# This file may be used for bona fide research purposes within the           #
# scientific community so long as proper attribution is given to the journal # 
# article from which it was obtained.                                        #
#                                                                            #
##############################################################################
                                             
data_I
_audit_creation_method     SHELXL-97
_chemical_name_systematic
;
Diaquabis(4-carboxy-2-propyl-1<i>H</i>-imidazole-5-carboxylato-
\k^2^<i>N</i>^3^,<i>O</i>^4^)cobalt(II) <i>N</i>,<i>N</i>-dimethylformamide
disolvate
;
_chemical_name_common     ?
_chemical_formula_moiety     ?
_chemical_formula_sum     'C22 H36 Co N6 O12'
_chemical_formula_iupac     '[Co (C8 H9 N2 O4)2 (H2 O)2], 2C3 H7 NO'
_chemical_formula_weight     635.50
_chemical_melting_point     ?
_symmetry_cell_setting     triclinic
_symmetry_space_group_name_H-M     'P -1'
_symmetry_space_group_name_Hall     '-P 1'
loop_
    _symmetry_equiv_pos_as_xyz
    'x, y, z'
    '-x, -y, -z'
_cell_length_a     7.3325(7)
_cell_length_b     9.3300(10)
_cell_length_c     11.2255(12)
_cell_angle_alpha     76.9300(10)
_cell_angle_beta     87.564(2)
_cell_angle_gamma     68.8570(10)
_cell_volume     697.06(12)
_cell_formula_units_Z     1
_cell_measurement_reflns_used     1702
_cell_measurement_theta_min     2.449
_cell_measurement_theta_max     25.93
_cell_measurement_temperature     298(2)
_exptl_crystal_description     cubic
_exptl_crystal_colour     purple
_exptl_crystal_size_max     0.28
_exptl_crystal_size_mid     0.16
_exptl_crystal_size_min     0.12
_exptl_crystal_density_diffrn     1.514
_exptl_crystal_density_meas     ?
_exptl_crystal_density_method     'not measured'
_exptl_crystal_F_000     333
_exptl_absorpt_coefficient_mu     0.688
_exptl_absorpt_correction_type     multi-scan
_exptl_absorpt_process_details     '(SADABS; Bruker, 2007)'
_exptl_absorpt_correction_T_min     0.8308
_exptl_absorpt_correction_T_max     0.9220
_exptl_special_details
;
;
_diffrn_ambient_temperature     298(2)
_diffrn_radiation_type     MoK\a
_diffrn_radiation_wavelength     0.71073
_diffrn_radiation_source     'fine-focus sealed tube'
_diffrn_radiation_monochromator     graphite
_diffrn_measurement_device_type     'Bruker SMART 1000 CCD area-detector'
_diffrn_measurement_method     '\f and \w'
_diffrn_detector_area_resol_mean     ?
_diffrn_reflns_number     3602
_diffrn_reflns_av_R_equivalents     0.0253
_diffrn_reflns_av_sigmaI/netI     0.0571
_diffrn_reflns_theta_min     1.86
_diffrn_reflns_theta_max     25.00
_diffrn_reflns_theta_full     25.00
_diffrn_measured_fraction_theta_max     0.976
_diffrn_measured_fraction_theta_full     0.976
_diffrn_reflns_limit_h_min     -8
_diffrn_reflns_limit_h_max     8
_diffrn_reflns_limit_k_min     -11
_diffrn_reflns_limit_k_max     10
_diffrn_reflns_limit_l_min     -13
_diffrn_reflns_limit_l_max     12
_diffrn_standards_number     0
_diffrn_standards_interval_count     ?
_diffrn_standards_interval_time     ?
_diffrn_standards_decay_%     ?
_refine_special_details
;
Refinement of <i>F</i>^2^ against ALL reflections. The weighted <i>R</i>-factor
<i>wR</i> and goodness of fit <i>S</i> are based on <i>F</i>^2^, conventional
<i>R</i>-factors <i>R</i> are based on <i>F</i>, with <i>F</i> set to zero for
negative <i>F</i>^2^. The threshold expression of <i>F</i>^2^ >
\s(<i>F</i>^2^) is used only for calculating <i>R</i>-factors(gt) <i>etc</i>.
and is not relevant to the choice of reflections for refinement.
<i>R</i>-factors based on <i>F</i>^2^ are statistically about twice as large
as those based on <i>F</i>, and <i>R</i>- factors based on ALL data will be
even larger.
;
_reflns_number_total     2393
_reflns_number_gt     1785
_reflns_threshold_expression     I>2\s(I)
_refine_ls_structure_factor_coef     Fsqd
_refine_ls_matrix_type     full
_refine_ls_R_factor_all     0.0672
_refine_ls_R_factor_gt     0.0459
_refine_ls_wR_factor_gt     0.1041
_refine_ls_wR_factor_ref     0.1204
_refine_ls_goodness_of_fit_ref     1.063
_refine_ls_restrained_S_all     1.063
_refine_ls_number_reflns     2393
_refine_ls_number_parameters     191
_refine_ls_number_restraints     0
_refine_ls_hydrogen_treatment     constr
_refine_ls_weighting_scheme     calc
_refine_ls_weighting_details
         'calc w=1/[\s^2^(Fo^2^)+(0.0593P)^2^+0.0702P] where P=(Fo^2^+2Fc^2^)/3'
_atom_sites_solution_hydrogens     geom
_atom_sites_solution_primary     direct
_atom_sites_solution_secondary     difmap
_refine_ls_shift/su_max     0.001
_refine_ls_shift/su_mean     0.000
_refine_diff_density_max     0.371
_refine_diff_density_min     -0.516
_refine_ls_extinction_method     none
_refine_ls_extinction_coef     ?
loop_
    _atom_type_symbol
    _atom_type_description
    _atom_type_scat_dispersion_real
    _atom_type_scat_dispersion_imag
    _atom_type_scat_source
    'C' 'C' 0.0033 0.0016
                         'International Tables Vol C Tables 4.2.6.8 and 6.1.1.4'
    'H' 'H' 0.0000 0.0000
                         'International Tables Vol C Tables 4.2.6.8 and 6.1.1.4'
    'O' 'O' 0.0106 0.0060
                         'International Tables Vol C Tables 4.2.6.8 and 6.1.1.4'
    'N' 'N' 0.0061 0.0033
                         'International Tables Vol C Tables 4.2.6.8 and 6.1.1.4'
    'Co' 'Co' 0.3494 0.9721
                         'International Tables Vol C Tables 4.2.6.8 and 6.1.1.4'
_computing_data_collection     'SMART (Bruker, 2007)'
_computing_cell_refinement     'SAINT (Bruker, 2007)'
_computing_data_reduction     'SAINT (Bruker, 2007)'
_computing_structure_solution     'SHELXS97 (Sheldrick, 2008)'
_computing_structure_refinement     'SHELXL97 (Sheldrick, 2008)'
_computing_molecular_graphics     'SHELXTL (Sheldrick, 2008)'
_computing_publication_material     'SHELXTL (Sheldrick, 2008)'
loop_
    _atom_site_type_symbol
    _atom_site_label
    _atom_site_fract_x
    _atom_site_fract_y
    _atom_site_fract_z
    _atom_site_U_iso_or_equiv
    _atom_site_adp_type
    _atom_site_calc_flag
    _atom_site_refinement_flags
    _atom_site_occupancy
    _atom_site_disorder_assembly
    _atom_site_disorder_group
    Co Co1 0.5000 0.5000 0.5000 0.0276(2) Uani d S 1 . .
    N N1 0.6372(4) 0.2538(3) 0.5508(2) 0.0262(6) Uani d . 1 . .
    N N2 0.8031(4) -0.0015(3) 0.6076(2) 0.0299(7) Uani d . 1 . .
    H H2 0.8735 -0.0911 0.6524 0.036 Uiso calc R 1 . .
    N N3 0.1217(5) 0.4898(4) 0.8633(3) 0.0431(8) Uani d . 1 . .
    O O1 0.4446(3) 0.4305(3) 0.3378(2) 0.0342(6) Uani d . 1 . .
    O O2 0.4995(4) 0.2241(3) 0.2558(2) 0.0410(6) Uani d . 1 . .
    H H2A 0.5618 0.1289 0.2735 0.061 Uiso calc R 1 . .
    O O3 0.6877(4) -0.0632(3) 0.3176(2) 0.0422(6) Uani d . 1 . .
    O O4 0.8630(4) -0.2427(3) 0.4793(2) 0.0415(6) Uani d . 1 . .
    O O5 0.2300(3) 0.4898(3) 0.5643(2) 0.0393(6) Uani d . 1 . .
    H H5C 0.2094 0.4117 0.5526 0.047 Uiso d R 1 . .
    H H5D 0.1309 0.5698 0.5403 0.047 Uiso d R 1 . .
    O O6 0.0385(4) 0.7471(3) 0.7696(3) 0.0600(8) Uani d . 1 . .
    C C1 0.5195(5) 0.2858(4) 0.3436(3) 0.0300(8) Uani d . 1 . .
    C C2 0.6307(5) 0.1832(4) 0.4565(3) 0.0257(7) Uani d . 1 . .
    C C3 0.7326(5) 0.0238(4) 0.4905(3) 0.0274(7) Uani d . 1 . .
    C C4 0.7665(5) -0.1054(4) 0.4262(3) 0.0325(8) Uani d . 1 . .
    C C5 0.7426(5) 0.1391(4) 0.6406(3) 0.0288(8) Uani d . 1 . .
    C C6 0.7851(6) 0.1544(4) 0.7649(3) 0.0380(9) Uani d . 1 . .
    H H6A 0.7434 0.2655 0.7652 0.046 Uiso calc R 1 . .
    H H6B 0.9254 0.1081 0.7822 0.046 Uiso calc R 1 . .
    C C7 0.6851(7) 0.0760(5) 0.8653(3) 0.0535(11) Uani d . 1 . .
    H H7A 0.7339 -0.0364 0.8688 0.064 Uiso calc R 1 . .
    H H7B 0.5458 0.1168 0.8449 0.064 Uiso calc R 1 . .
    C C8 0.7158(7) 0.1009(6) 0.9906(3) 0.0587(12) Uani d . 1 . .
    H H8A 0.8492 0.0418 1.0192 0.088 Uiso calc R 1 . .
    H H8B 0.6301 0.0656 1.0467 0.088 Uiso calc R 1 . .
    H H8C 0.6876 0.2110 0.9853 0.088 Uiso calc R 1 . .
    C C9 0.0104(6) 0.6217(5) 0.7892(4) 0.0482(10) Uani d . 1 . .
    H H9 -0.0967 0.6196 0.7490 0.058 Uiso calc R 1 . .
    C C10 0.2965(6) 0.4851(5) 0.9218(4) 0.0659(13) Uani d . 1 . .
    H H10A 0.4092 0.4333 0.8796 0.099 Uiso calc R 1 . .
    H H10B 0.3077 0.4281 1.0055 0.099 Uiso calc R 1 . .
    H H10C 0.2887 0.5907 0.9190 0.099 Uiso calc R 1 . .
    C C11 0.0896(9) 0.3443(6) 0.8724(5) 0.0855(17) Uani d . 1 . .
    H H11A -0.0306 0.3653 0.8290 0.128 Uiso calc R 1 . .
    H H11B 0.0817 0.2973 0.9570 0.128 Uiso calc R 1 . .
    H H11C 0.1962 0.2733 0.8375 0.128 Uiso calc R 1 . .
loop_
    _atom_site_aniso_label
    _atom_site_aniso_U_11
    _atom_site_aniso_U_22
    _atom_site_aniso_U_33
    _atom_site_aniso_U_12
    _atom_site_aniso_U_13
    _atom_site_aniso_U_23
    Co1 0.0338(4) 0.0169(4) 0.0301(4) -0.0063(3) -0.0011(3) -0.0059(3)
    N1 0.0333(16) 0.0169(15) 0.0287(15) -0.0088(12) -0.0018(12) -0.0059(12)
    N2 0.0349(17) 0.0144(14) 0.0346(16) -0.0038(12) -0.0030(13) -0.0019(12)
    N3 0.049(2) 0.0271(18) 0.0475(19) -0.0089(16) -0.0012(16) -0.0055(15)
    O1 0.0437(15) 0.0207(13) 0.0315(13) -0.0046(11) -0.0077(11) -0.0025(10)
    O2 0.0544(18) 0.0285(14) 0.0357(14) -0.0071(13) -0.0098(12) -0.0098(12)
    O3 0.0545(17) 0.0317(15) 0.0424(16) -0.0108(13) 0.0002(13) -0.0197(12)
    O4 0.0462(16) 0.0189(14) 0.0572(17) -0.0063(12) -0.0018(13) -0.0125(12)
    O5 0.0390(15) 0.0270(14) 0.0549(16) -0.0118(12) 0.0054(12) -0.0158(12)
    O6 0.066(2) 0.0279(16) 0.070(2) -0.0047(14) -0.0209(16) 0.0049(14)
    C1 0.033(2) 0.027(2) 0.0322(19) -0.0115(16) 0.0004(15) -0.0091(16)
    C2 0.0293(18) 0.0177(16) 0.0285(17) -0.0072(14) 0.0001(14) -0.0043(14)
    C3 0.0319(19) 0.0228(18) 0.0295(18) -0.0119(15) 0.0023(15) -0.0067(14)
    C4 0.030(2) 0.025(2) 0.045(2) -0.0092(16) 0.0079(17) -0.0144(17)
    C5 0.034(2) 0.0179(18) 0.0322(19) -0.0084(15) -0.0024(15) -0.0016(15)
    C6 0.046(2) 0.030(2) 0.036(2) -0.0113(17) -0.0087(17) -0.0054(16)
    C7 0.068(3) 0.061(3) 0.040(2) -0.029(2) 0.009(2) -0.019(2)
    C8 0.065(3) 0.068(3) 0.039(2) -0.019(3) 0.006(2) -0.014(2)
    C9 0.043(2) 0.050(3) 0.048(2) -0.011(2) -0.0044(19) -0.012(2)
    C10 0.049(3) 0.055(3) 0.071(3) -0.004(2) -0.017(2) 0.009(2)
    C11 0.126(5) 0.045(3) 0.094(4) -0.043(3) 0.017(4) -0.016(3)
_geom_special_details
;
All e.s.d.'s (except the e.s.d. in the dihedral angle between two l.s. planes)
are estimated using the full covariance matrix. The cell e.s.d.'s are taken
into account individually in the estimation of e.s.d.'s in distances, angles
and torsion angles; correlations between e.s.d.'s in cell parameters are only
used when they are defined by crystal symmetry. An approximate (isotropic)
treatment of cell e.s.d.'s is used for estimating e.s.d.'s involving l.s.
planes.
;
loop_
    _geom_bond_atom_site_label_1
    _geom_bond_atom_site_label_2
    _geom_bond_site_symmetry_2
    _geom_bond_distance
    _geom_bond_publ_flag
    Co1 N1 2_666 2.098(3) ?
    Co1 N1 . 2.098(3) ?
    Co1 O5 2_666 2.105(2) ?
    Co1 O5 . 2.105(2) ?
    Co1 O1 2_666 2.165(2) ?
    Co1 O1 . 2.165(2) ?
    N1 C5 . 1.319(4) ?
    N1 C2 . 1.377(4) ?
    N2 C5 . 1.357(4) ?
    N2 C3 . 1.371(4) ?
    N2 H2 . 0.8600 ?
    N3 C9 . 1.320(5) ?
    N3 C11 . 1.440(5) ?
    N3 C10 . 1.447(5) ?
    O1 C1 . 1.248(4) ?
    O2 C1 . 1.286(4) ?
    O2 H2A . 0.8200 ?
    O3 C4 . 1.286(4) ?
    O4 C4 . 1.238(4) ?
    O5 H5C . 0.8333 ?
    O5 H5D . 0.8318 ?
    O6 C9 . 1.230(5) ?
    C1 C2 . 1.471(5) ?
    C2 C3 . 1.372(4) ?
    C3 C4 . 1.482(4) ?
    C5 C6 . 1.491(4) ?
    C6 C7 . 1.513(5) ?
    C6 H6A . 0.9700 ?
    C6 H6B . 0.9700 ?
    C7 C8 . 1.515(5) ?
    C7 H7A . 0.9700 ?
    C7 H7B . 0.9700 ?
    C8 H8A . 0.9600 ?
    C8 H8B . 0.9600 ?
    C8 H8C . 0.9600 ?
    C9 H9 . 0.9300 ?
    C10 H10A . 0.9600 ?
    C10 H10B . 0.9600 ?
    C10 H10C . 0.9600 ?
    C11 H11A . 0.9600 ?
    C11 H11B . 0.9600 ?
    C11 H11C . 0.9600 ?
loop_
    _geom_angle_atom_site_label_1
    _geom_angle_atom_site_label_2
    _geom_angle_atom_site_label_3
    _geom_angle_site_symmetry_1
    _geom_angle_site_symmetry_3
    _geom_angle
    _geom_angle_publ_flag
    N1 Co1 N1 2_666 . 180.0 ?
    N1 Co1 O5 2_666 2_666 92.07(10) ?
    N1 Co1 O5 . 2_666 87.93(10) ?
    N1 Co1 O5 2_666 . 87.93(10) ?
    N1 Co1 O5 . . 92.07(10) ?
    O5 Co1 O5 2_666 . 180.0 ?
    N1 Co1 O1 2_666 2_666 78.33(9) ?
    N1 Co1 O1 . 2_666 101.67(9) ?
    O5 Co1 O1 2_666 2_666 88.69(9) ?
    O5 Co1 O1 . 2_666 91.31(9) ?
    N1 Co1 O1 2_666 . 101.67(9) ?
    N1 Co1 O1 . . 78.33(9) ?
    O5 Co1 O1 2_666 . 91.31(9) ?
    O5 Co1 O1 . . 88.69(9) ?
    O1 Co1 O1 2_666 . 180.0 ?
    C5 N1 C2 . . 105.8(3) ?
    C5 N1 Co1 . . 142.0(2) ?
    C2 N1 Co1 . . 111.9(2) ?
    C5 N2 C3 . . 108.3(3) ?
    C5 N2 H2 . . 125.8 ?
    C3 N2 H2 . . 125.8 ?
    C9 N3 C11 . . 121.0(4) ?
    C9 N3 C10 . . 119.5(3) ?
    C11 N3 C10 . . 118.7(4) ?
    C1 O1 Co1 . . 114.2(2) ?
    C1 O2 H2A . . 109.5 ?
    Co1 O5 H5C . . 113.1 ?
    Co1 O5 H5D . . 116.9 ?
    H5C O5 H5D . . 108.6 ?
    O1 C1 O2 . . 122.4(3) ?
    O1 C1 C2 . . 118.2(3) ?
    O2 C1 C2 . . 119.5(3) ?
    C3 C2 N1 . . 110.3(3) ?
    C3 C2 C1 . . 132.5(3) ?
    N1 C2 C1 . . 117.2(3) ?
    N2 C3 C2 . . 104.9(3) ?
    N2 C3 C4 . . 122.9(3) ?
    C2 C3 C4 . . 132.2(3) ?
    O4 C4 O3 . . 125.2(3) ?
    O4 C4 C3 . . 119.3(3) ?
    O3 C4 C3 . . 115.5(3) ?
    N1 C5 N2 . . 110.7(3) ?
    N1 C5 C6 . . 126.4(3) ?
    N2 C5 C6 . . 122.8(3) ?
    C5 C6 C7 . . 113.5(3) ?
    C5 C6 H6A . . 108.9 ?
    C7 C6 H6A . . 108.9 ?
    C5 C6 H6B . . 108.9 ?
    C7 C6 H6B . . 108.9 ?
    H6A C6 H6B . . 107.7 ?
    C6 C7 C8 . . 113.8(3) ?
    C6 C7 H7A . . 108.8 ?
    C8 C7 H7A . . 108.8 ?
    C6 C7 H7B . . 108.8 ?
    C8 C7 H7B . . 108.8 ?
    H7A C7 H7B . . 107.7 ?
    C7 C8 H8A . . 109.5 ?
    C7 C8 H8B . . 109.5 ?
    H8A C8 H8B . . 109.5 ?
    C7 C8 H8C . . 109.5 ?
    H8A C8 H8C . . 109.5 ?
    H8B C8 H8C . . 109.5 ?
    O6 C9 N3 . . 124.5(4) ?
    O6 C9 H9 . . 117.7 ?
    N3 C9 H9 . . 117.7 ?
    N3 C10 H10A . . 109.5 ?
    N3 C10 H10B . . 109.5 ?
    H10A C10 H10B . . 109.5 ?
    N3 C10 H10C . . 109.5 ?
    H10A C10 H10C . . 109.5 ?
    H10B C10 H10C . . 109.5 ?
    N3 C11 H11A . . 109.5 ?
    N3 C11 H11B . . 109.5 ?
    H11A C11 H11B . . 109.5 ?
    N3 C11 H11C . . 109.5 ?
    H11A C11 H11C . . 109.5 ?
    H11B C11 H11C . . 109.5 ?
loop_
    _geom_torsion_atom_site_label_1
    _geom_torsion_atom_site_label_2
    _geom_torsion_atom_site_label_3
    _geom_torsion_atom_site_label_4
    _geom_torsion_site_symmetry_1
    _geom_torsion_site_symmetry_2
    _geom_torsion_site_symmetry_3
    _geom_torsion_site_symmetry_4
    _geom_torsion
    _geom_torsion_publ_flag
    N1 Co1 N1 C5 2_666 . . .  16E1(3)
                                     ?
    O5 Co1 N1 C5 2_666 . . . 85.2(4) ?
    O5 Co1 N1 C5 . . . . -94.8(4) ?
    O1 Co1 N1 C5 2_666 . . . -3.0(4) ?
    O1 Co1 N1 C5 . . . . 177.0(4) ?
    N1 Co1 N1 C2 2_666 . . .  -2E1(3)
                                     ?
    O5 Co1 N1 C2 2_666 . . . -88.1(2) ?
    O5 Co1 N1 C2 . . . . 91.9(2) ?
    O1 Co1 N1 C2 2_666 . . . -176.3(2) ?
    O1 Co1 N1 C2 . . . . 3.7(2) ?
    N1 Co1 O1 C1 2_666 . . . 177.5(2) ?
    N1 Co1 O1 C1 . . . . -2.5(2) ?
    O5 Co1 O1 C1 2_666 . . . 85.2(2) ?
    O5 Co1 O1 C1 . . . . -94.8(2) ?
    O1 Co1 O1 C1 2_666 . . .  3E1(5)
                                    ?
    Co1 O1 C1 O2 . . . . 179.3(2) ?
    Co1 O1 C1 C2 . . . . 0.7(4) ?
    C5 N1 C2 C3 . . . . 0.4(4) ?
    Co1 N1 C2 C3 . . . . 176.1(2) ?
    C5 N1 C2 C1 . . . . 179.6(3) ?
    Co1 N1 C2 C1 . . . . -4.7(3) ?
    O1 C1 C2 C3 . . . . -178.2(3) ?
    O2 C1 C2 C3 . . . . 3.2(6) ?
    O1 C1 C2 N1 . . . . 2.7(5) ?
    O2 C1 C2 N1 . . . . -175.9(3) ?
    C5 N2 C3 C2 . . . . 0.4(3) ?
    C5 N2 C3 C4 . . . . -178.4(3) ?
    N1 C2 C3 N2 . . . . -0.5(3) ?
    C1 C2 C3 N2 . . . . -179.6(3) ?
    N1 C2 C3 C4 . . . . 178.1(3) ?
    C1 C2 C3 C4 . . . . -1.0(6) ?
    N2 C3 C4 O4 . . . . -0.3(5) ?
    C2 C3 C4 O4 . . . . -178.6(3) ?
    N2 C3 C4 O3 . . . . 178.7(3) ?
    C2 C3 C4 O3 . . . . 0.4(5) ?
    C2 N1 C5 N2 . . . . -0.1(4) ?
    Co1 N1 C5 N2 . . . . -173.7(2) ?
    C2 N1 C5 C6 . . . . -177.2(3) ?
    Co1 N1 C5 C6 . . . . 9.3(6) ?
    C3 N2 C5 N1 . . . . -0.2(4) ?
    C3 N2 C5 C6 . . . . 177.1(3) ?
    N1 C5 C6 C7 . . . . 110.9(4) ?
    N2 C5 C6 C7 . . . . -65.8(5) ?
    C5 C6 C7 C8 . . . . -175.9(3) ?
    C11 N3 C9 O6 . . . . -174.1(4) ?
    C10 N3 C9 O6 . . . . -3.8(6) ?
loop_
    _geom_hbond_atom_site_label_D
    _geom_hbond_atom_site_label_H
    _geom_hbond_atom_site_label_A
    _geom_hbond_site_symmetry_A
    _geom_hbond_distance_DH
    _geom_hbond_distance_HA
    _geom_hbond_distance_DA
    _geom_hbond_angle_DHA
    O5 H5D O4 1_465 0.83 2.12 2.946(3) 174.0
    O5 H5C O4 2_656 0.83 1.94 2.773(3) 174.7
    O2 H2A O3 . 0.82 1.66 2.478(3) 176.8
    N2 H2 O6 1_645 0.86 1.84 2.685(4) 166.1
data_global
_journal_date_recd_electronic     2010-10-04
_journal_date_accepted     2010-10-17
_journal_name_full     'Acta Crystallographica, Section E'
_journal_year     2010
_journal_volume     66
_journal_issue     11
_journal_page_first     m1443
_journal_page_last     m1444
_journal_paper_category     QM
_journal_coeditor_code     JH2216
_publ_contact_author_name     'Wen-Dong Song'
_publ_contact_author_address
;
College of Science, Guangdong Ocean University,
Zhan Jiang 524088
People's Republic of China.
;
_publ_contact_author_email     songwd60@163.com
_publ_contact_author_fax     '86 0759 2383636'
_publ_contact_author_phone     '86 0759 2383559'
_publ_section_title
;\
Diaquabis(4-carboxy-2-propyl-1<i>H</i>-imidazole-5-carboxylato-\
\k^2^<i>N</i>^3^,<i>O</i>^4^)cobalt(II) <i>N</i>,<i>N</i>-dimethylformamide
disolvate
;
loop_
    _publ_author_name
    _publ_author_footnote
    _publ_author_address
    'Shi-Jie Li' .
;
College of Food Science and Technology,
Guangdong Ocean University
Zhanjiang 524088
People's Republic of China
;
    'Li-Li Ji' .
;
College of Food Science and Technology,
Guangdong Ocean University
Zhanjiang 524088
People's Republic of China
;
    'Wen-Dong Song' .
;
College of Science,
Guangdong Ocean University
Zhanjiang 524088
People's Republic of China
;
    'Shi-Wei Hu' .
;
College of Food Science and Technology,
Guangdong Ocean University
Zhanjiang 524088
People's Republic of China
;
    'Pei-Wen Qin' .
;
College of Agriculture,
Guang Dong Ocean University
Zhanjiang 524088
People's Republic of China
;
