# Supplementary material for: Diaqua­bis­(4-carb­oxy-2-propyl-1H-imidazole-5-carboxyl­ato-κ2 N 3,O 4)cobalt(II) N,N-dimethyl­formamide disolvate
Source: Acta Crystallogr Sect E Struct Rep Online. 2010 Oct 23;66(Pt 11):m1443–4. doi: 10.1107/S1600536810042054 (PMC3009030; doi:10.1107/S1600536810042054)
Supplement: Supplementary file 2 [file e-66-m1443-Isup2.hkl]

# 
# h,k,l, Fc-squared, Fo-squared, sigma(Fo-squared) and status flag 
# 
data_I
_shelx_title ' 100108g in P-1' 
_shelx_refln_list_code          4 
_shelx_F_calc_maximum      135.75 
_exptl_crystal_F_000       333.00 
_reflns_d_resolution_high  0.8410 
 
loop_ 
 _symmetry_equiv_pos_as_xyz 
 'x, y, z' 
 '-x, -y, -z' 
 
_cell_length_a     7.3325 
_cell_length_b     9.3300 
_cell_length_c    11.2255 
_cell_angle_alpha  76.930 
_cell_angle_beta   87.564 
_cell_angle_gamma  68.857 
 
_shelx_F_squared_multiplier     1.000 
 
loop_ 
 _refln_index_h 
 _refln_index_k 
 _refln_index_l 
 _refln_F_squared_calc 
 _refln_F_squared_meas 
 _refln_F_squared_sigma 
 _refln_observed_status 
   1   0   0     1073.27     1044.96     21.95 o 
   2   0   0      164.65      185.78      9.05 o 
   3   0   0      388.37      379.61     15.14 o 
   4   0   0     1172.32     1234.17     35.14 o 
   5   0   0      304.67      308.26     11.36 o 
   6   0   0       98.15       95.84     11.45 o 
   7   0   0       64.78       27.16     12.54 o 
  -7   1   0        4.41        5.01      9.68 o 
  -6   1   0      224.10      260.28     18.55 o 
  -5   1   0       32.20       41.87      6.44 o 
  -4   1   0      263.61      249.95     14.60 o 
  -3   1   0      837.91      978.62     28.16 o 
  -2   1   0     1159.33     1250.61     30.17 o 
  -1   1   0       97.90       88.44      5.19 o 
   0   1   0      100.83      101.85      4.58 o 
   1   1   0      700.80      691.05     10.70 o 
   2   1   0    11044.05    10936.51    133.15 o 
   3   1   0      778.37      826.27     12.73 o 
   4   1   0        1.37       -0.42      1.75 o 
   5   1   0      213.72      219.73     14.73 o 
   6   1   0        1.98       -0.93      7.27 o 
   7   1   0       21.78       25.79     10.26 o 
   8   1   0       36.60       14.79      9.11 o 
  -7   2   0        2.52       -7.88     10.67 o 
  -6   2   0        3.11       -1.09      8.70 o 
  -5   2   0      167.20      143.85      9.17 o 
  -4   2   0      470.99      537.43     22.63 o 
  -3   2   0      235.88      234.27     13.25 o 
  -2   2   0      410.34      499.25     17.33 o 
  -1   2   0     2395.17     2235.22     45.47 o 
   0   2   0     1277.03     1330.69     21.67 o 
   1   2   0      263.32      218.00      7.79 o 
   2   2   0     2412.83     2599.76     35.62 o 
   3   2   0      140.87      143.74      8.28 o 
   4   2   0      554.97      624.00     23.37 o 
   5   2   0       47.16       48.91      6.60 o 
   6   2   0        4.60       -5.14      6.27 o 
   7   2   0        7.43       12.67      8.85 o 
   8   2   0        0.26       -0.48      6.66 o 
  -6   3   0        2.63        5.90      9.57 o 
  -5   3   0      180.39      193.50     11.31 o 
  -4   3   0      135.18      136.12     12.45 o 
  -3   3   0      747.36      778.07     26.70 o 
  -2   3   0      444.83      508.79     18.66 o 
  -1   3   0     1600.36     1395.74     32.50 o 
   0   3   0     1908.34     2029.32     82.80 o 
   1   3   0      738.51      740.26     18.89 o 
   2   3   0      420.52      451.80     10.02 o 
   3   3   0      151.53      147.79      6.20 o 
   4   3   0      206.81      204.18      8.89 o 
   5   3   0       26.58       34.79      5.83 o 
   6   3   0       78.48      103.68      9.90 o 
   7   3   0       43.33       48.62     11.76 o 
   8   3   0       14.36        7.05      7.77 o 
  -6   4   0      231.53      282.86     15.68 o 
  -5   4   0      236.11      253.11     13.69 o 
  -4   4   0       90.54      121.52     17.61 o 
  -3   4   0      659.62      686.57     26.27 o 
  -2   4   0      312.36      308.65     15.14 o 
  -1   4   0      226.30      221.12     11.17 o 
   0   4   0     2877.08     3189.81     66.85 o 
   1   4   0      498.04      554.06     16.75 o 
   2   4   0      197.51      186.95      6.64 o 
   3   4   0      731.65      753.57     14.62 o 
   4   4   0        1.76        4.45      5.57 o 
   5   4   0       81.20       84.63      7.89 o 
   6   4   0       44.09       55.94      8.14 o 
   7   4   0       46.52       60.62      9.13 o 
   8   4   0       62.59       56.72     24.75 o 
  -5   5   0      146.38      171.40     12.35 o 
  -4   5   0      262.22      308.39     20.05 o 
  -3   5   0       18.73       30.85      9.78 o 
  -2   5   0        0.64        2.02      6.18 o 
  -1   5   0      564.61      504.80     18.90 o 
   0   5   0      559.50      521.09     18.18 o 
   1   5   0        7.06       14.84      5.01 o 
   2   5   0        0.70       -1.04      3.25 o 
   3   5   0      342.90      345.53     10.32 o 
   4   5   0       31.51       40.77      5.58 o 
   5   5   0      396.93      392.61     13.14 o 
   6   5   0        3.18       -0.61      5.09 o 
   7   5   0       58.05       55.59      8.97 o 
   8   5   0       36.36       34.34     15.82 o 
  -5   6   0       10.05       13.99      7.89 o 
  -4   6   0       97.52      114.57     13.17 o 
  -3   6   0      178.31      208.86     16.03 o 
  -2   6   0        2.92       -1.41      6.94 o 
  -1   6   0       31.66       29.78      8.09 o 
   0   6   0       32.42       35.30      7.79 o 
   2   6   0       32.07       45.23      8.05 o 
   3   6   0      497.88      482.18     13.22 o 
   4   6   0      161.15      159.86      7.95 o 
   5   6   0        3.76        0.15      3.60 o 
   6   6   0       11.72       10.09      8.12 o 
   7   6   0      153.37      169.49     10.64 o 
   8   6   0       44.40       48.73      9.19 o 
  -4   7   0        2.46        9.38      6.75 o 
  -3   7   0       30.65       31.83      8.17 o 
  -2   7   0      138.80      130.53     12.65 o 
  -1   7   0       40.10       40.37     10.04 o 
   0   7   0      225.37      249.88     14.21 o 
   1   7   0       38.18       59.80     10.32 o 
   2   7   0       61.45       84.93     11.17 o 
   3   7   0        0.73       -1.10      1.97 o 
   4   7   0      161.01      156.81      8.20 o 
   5   7   0      260.40      248.00     10.94 o 
   6   7   0      148.09      161.48      9.74 o 
   7   7   0        0.77        0.43      4.79 o 
   8   7   0       32.63       34.28      8.54 o 
  -3   8   0       34.62       26.27     11.82 o 
  -2   8   0        0.62        3.97      7.12 o 
   0   8   0      631.64      763.95     28.07 o 
   1   8   0      264.84      264.69     12.13 o 
   2   8   0       86.08       75.19      8.39 o 
   3   8   0      379.86      393.38     14.66 o 
   4   8   0      177.59      164.87      8.78 o 
   5   8   0        2.64       -2.29      3.25 o 
   6   8   0       26.08       27.13      6.41 o 
   7   8   0      120.39      116.38      9.42 o 
  -1   9   0       21.76       37.94     12.36 o 
   0   9   0       80.93      108.03     18.48 o 
   1   9   0      100.13      115.69     17.72 o 
   2   9   0      142.81      153.80     15.49 o 
   4   9   0       34.20       43.88      8.00 o 
   5   9   0      213.70      169.76     31.59 o 
   6   9   0       32.53       37.21      7.35 o 
   7   9   0       24.84       20.52      7.38 o 
   0  10   0       26.42       49.40     15.62 o 
   1  10   0       55.89       90.77     18.09 o 
   2  10   0       41.73       59.96     14.12 o 
   4  10   0      220.84      237.41     15.73 o 
   5  10   0        4.32       -4.84      4.04 o 
  -6  -9   1       75.23      100.38     16.77 o 
  -5  -9   1      115.85      120.91      8.45 o 
  -4  -9   1        7.96        8.08      3.84 o 
  -3  -9   1       36.99       35.25      5.67 o 
  -2  -9   1      255.93      302.65     15.92 o 
  -1  -9   1       69.87      129.64     17.85 o 
  -7  -8   1      107.78      113.67     10.54 o 
  -6  -8   1       11.62       12.38      5.54 o 
  -5  -8   1       24.84       17.09      5.34 o 
  -4  -8   1      169.74      146.13      8.31 o 
  -3  -8   1      285.98      274.65     14.75 o 
  -2  -8   1        0.50        2.73      6.33 o 
  -1  -8   1        7.47        3.75      4.50 o 
   0  -8   1      162.42      145.82     12.78 o 
   1  -8   1      134.65      118.64     11.98 o 
   2  -8   1        4.27       11.87     10.00 o 
  -8  -7   1        7.89        5.09      6.81 o 
  -7  -7   1       51.65       69.35      9.73 o 
  -6  -7   1      101.65      117.57      8.58 o 
  -5  -7   1        4.39        0.07      3.38 o 
  -4  -7   1        0.46       -1.01      2.88 o 
  -3  -7   1      156.84      132.56      7.32 o 
  -2  -7   1        3.40       -3.12      4.58 o 
  -1  -7   1      124.76      127.65      8.59 o 
   0  -7   1       27.39       26.75      8.74 o 
   1  -7   1      326.11      281.53     16.68 o 
   2  -7   1       45.09       57.79     13.77 o 
   3  -7   1       29.85       40.20     13.13 o 
  -8  -6   1        0.61       -7.59      5.25 o 
  -7  -6   1      150.85      171.17     10.98 o 
  -6  -6   1       22.01       22.93      6.41 o 
  -5  -6   1       35.76       52.42      7.12 o 
  -4  -6   1      261.54      231.97     11.03 o 
  -3  -6   1        2.22        0.24      2.34 o 
  -2  -6   1        0.67       -2.52      4.10 o 
  -1  -6   1      368.86      339.61     15.71 o 
   0  -6   1       10.62       10.06      6.21 o 
   1  -6   1      263.35      226.97     14.08 o 
   2  -6   1      154.02      141.70     12.58 o 
   3  -6   1       85.23       93.95     15.90 o 
   4  -6   1      128.37      174.09     16.83 o 
  -8  -5   1       19.17       13.75      6.65 o 
  -7  -5   1      140.80      163.39     10.68 o 
  -6  -5   1       11.09       12.16      5.10 o 
  -5  -5   1        1.83        3.08      3.93 o 
  -4  -5   1      620.94      671.77     16.55 o 
  -3  -5   1      726.59      721.74     16.14 o 
  -2  -5   1     1996.58     2108.47     48.72 o 
  -1  -5   1       11.97       10.63      5.16 o 
   0  -5   1      278.17      259.82     10.29 o 
   2  -5   1      222.08      218.13     13.95 o 
   3  -5   1      466.13      476.29     23.10 o 
   4  -5   1      692.96      732.54     31.89 o 
   5  -5   1       33.30       46.84     16.05 o 
  -8  -4   1       13.54        8.72      8.20 o 
  -7  -4   1       51.49       76.47      9.59 o 
  -6  -4   1       58.58       72.26      8.75 o 
  -5  -4   1        1.84        3.03      4.82 o 
  -4  -4   1       34.24       36.59      4.97 o 
  -3  -4   1       50.53       50.72      4.32 o 
  -2  -4   1     1002.19      949.22     35.16 o 
  -1  -4   1      770.56      641.21     19.83 o 
   0  -4   1     3333.24     3496.47     55.29 o 
   1  -4   1      930.04     1137.18     31.39 o 
   2  -4   1        8.22       17.07      7.44 o 
   3  -4   1      231.53      244.85     15.75 o 
   4  -4   1       92.93      106.60     12.45 o 
   5  -4   1      208.13      243.48     19.29 o 
   6  -4   1      171.56      188.88     13.22 o 
  -8  -3   1       11.39        1.74      7.64 o 
  -7  -3   1       38.75       22.63      9.59 o 
  -6  -3   1       52.80       70.15     12.64 o 
  -5  -3   1       10.16       11.54      4.63 o 
  -4  -3   1        0.94        1.97      2.80 o 
  -3  -3   1      528.38      505.83     12.01 o 
  -2  -3   1        6.33        4.30      2.14 o 
  -1  -3   1       13.58       11.17      4.45 o 
   0  -3   1       41.68       42.60      3.79 o 
   1  -3   1      919.95      950.44     26.14 o 
   2  -3   1     1351.77     1499.02     38.68 o 
   3  -3   1      157.16      149.60     11.84 o 
   4  -3   1        9.26       -0.06      7.51 o 
   5  -3   1       27.99       21.78     11.06 o 
   6  -3   1        3.55        1.39      6.04 o 
  -8  -2   1        4.54        0.35      7.59 o 
  -7  -2   1      150.50      144.24     14.17 o 
  -6  -2   1        5.41        1.02      7.07 o 
  -5  -2   1       30.91       40.39      6.20 o 
  -4  -2   1     2578.20     2850.58     34.84 o 
  -3  -2   1      906.90      951.30     13.68 o 
  -2  -2   1      251.44      256.71      8.88 o 
  -1  -2   1      566.64      626.33     16.68 o 
   0  -2   1     2302.74     2256.98     44.82 o 
   1  -2   1      173.37      212.75      9.59 o 
   2  -2   1       91.51       71.17      6.73 o 
   3  -2   1       64.32       68.72     10.52 o 
   4  -2   1     1464.89     1699.85     47.16 o 
   5  -2   1       10.29        1.93      8.57 o 
   6  -2   1        1.44       -0.41      9.68 o 
   7  -2   1        0.19      -12.06      9.57 o 
  -8  -1   1       28.05        9.85      8.09 o 
  -7  -1   1       59.93       43.24     11.87 o 
  -6  -1   1      138.27      149.10     13.47 o 
  -5  -1   1       74.27       74.58      8.83 o 
  -4  -1   1      584.86      547.67     12.74 o 
  -3  -1   1     2182.86     2260.90     27.73 o 
  -2  -1   1    18427.02    17855.95    453.24 o 
  -1  -1   1      426.93      445.81      6.46 o 
   0  -1   1       68.46       55.77      3.67 o 
   1  -1   1     5849.60     5599.29    102.22 o 
   2  -1   1     1582.35     1560.04     36.36 o 
   3  -1   1      146.60      151.35     10.41 o 
   4  -1   1      730.92      753.01     26.84 o 
   5  -1   1      130.68      136.95     13.13 o 
   6  -1   1      232.64      245.11     18.26 o 
   7  -1   1       46.73       49.44     15.69 o 
  -8   0   1      108.29       48.05     14.27 o 
  -7   0   1      122.87      132.42     14.67 o 
  -6   0   1       17.94       10.20      8.09 o 
  -5   0   1        3.55        2.10      3.06 o 
  -4   0   1     1099.40     1116.47     22.37 o 
  -3   0   1      669.36      648.36     17.43 o 
  -2   0   1      138.49      130.00      4.79 o 
  -1   0   1     1826.00     1880.34     26.86 o 
   0   0   1     6033.00     6206.85    117.68 o 
   1   0   1     2666.64     2754.96     30.27 o 
   2   0   1      138.60      149.50      5.92 o 
   3   0   1     2084.63     2032.32     46.66 o 
   4   0   1        1.19        4.62      6.14 o 
   5   0   1        0.47       -1.45      6.68 o 
   6   0   1       49.47       50.72     12.89 o 
   7   0   1      167.58      160.16     15.94 o 
   8   0   1       68.25       10.04     11.60 o 
  -7   1   1       75.68       37.72     13.75 o 
  -6   1   1       97.51      118.64     12.75 o 
  -5   1   1       77.33       76.66     21.66 o 
  -4   1   1       82.21       74.83      6.34 o 
  -3   1   1      268.62      287.93      9.47 o 
  -2   1   1      145.04      160.27      6.49 o 
  -1   1   1       52.85       71.12      3.53 o 
   0   1   1      102.69       95.86      4.64 o 
   1   1   1     2649.46     2598.84     28.31 o 
   2   1   1      624.56      583.90      9.01 o 
   3   1   1      244.71      261.69      8.59 o 
   4   1   1        8.98        3.85      3.21 o 
   5   1   1       19.65       30.04      9.09 o 
   6   1   1       41.81       42.11     11.72 o 
   7   1   1       18.92       11.02     10.52 o 
   8   1   1       15.06        1.93      7.92 o 
  -7   2   1      101.47       62.87     17.01 o 
  -6   2   1        2.41        6.62      9.68 o 
  -5   2   1       90.06       91.92      7.54 o 
  -4   2   1      904.96      942.21     22.54 o 
  -3   2   1     1829.96     1871.90     33.32 o 
  -2   2   1      325.00      306.18      9.38 o 
  -1   2   1      233.62      212.87     15.28 o 
   0   2   1      839.81      859.59     14.11 o 
   1   2   1     1394.46     1485.87     21.72 o 
   2   2   1      337.80      366.89      6.53 o 
   3   2   1      224.64      200.25      7.24 o 
   4   2   1      186.27      172.23      7.92 o 
   5   2   1        8.82        4.02      4.08 o 
   6   2   1       38.62       36.66     15.50 o 
   7   2   1       41.81       34.10     11.04 o 
   8   2   1        6.60       -2.34      7.37 o 
  -6   3   1       11.77       27.05     12.41 o 
  -5   3   1      271.50      301.15     13.83 o 
  -4   3   1      301.93      334.57     13.29 o 
  -3   3   1       74.40       71.38      5.82 o 
  -2   3   1     1900.86     2016.36     45.95 o 
  -1   3   1     1139.10     1197.77     28.25 o 
   0   3   1     3023.30     3025.39     43.50 o 
   1   3   1       40.01       34.30      2.63 o 
   2   3   1      171.64      196.44      4.82 o 
   3   3   1      237.39      215.93      9.48 o 
   4   3   1      943.14     1037.05     20.92 o 
   5   3   1       33.90       32.42      8.48 o 
   6   3   1      159.82      169.54      9.90 o 
   7   3   1      141.12      151.89     14.14 o 
   8   3   1       22.08       12.08      9.20 o 
  -6   4   1       36.87       49.00      9.45 o 
  -5   4   1        9.68        1.82      4.80 o 
  -4   4   1      284.32      282.87     13.16 o 
  -3   4   1      451.64      494.51     26.25 o 
  -2   4   1       11.36        8.48      6.01 o 
  -1   4   1      182.31      185.28      9.74 o 
   0   4   1      767.55      735.55     19.61 o 
   1   4   1      733.68      687.78     34.72 o 
   2   4   1       45.95       41.44      3.19 o 
   3   4   1      661.04      608.54     10.52 o 
   4   4   1        4.31       -1.52      2.58 o 
   5   4   1        3.86        3.23      3.81 o 
   6   4   1      133.95      152.11     10.54 o 
   7   4   1       84.91       95.16     10.97 o 
   8   4   1       71.25       67.78     18.25 o 
  -5   5   1       11.64        7.72      6.19 o 
  -4   5   1       23.52       33.95      7.54 o 
  -3   5   1       45.21       54.87      8.31 o 
  -2   5   1        4.60        2.10      3.48 o 
  -1   5   1      106.30       95.95      8.03 o 
   0   5   1       60.55       72.58      6.18 o 
   1   5   1      464.01      444.14     11.43 o 
   2   5   1       59.88       43.67      9.62 o 
   3   5   1        2.30       -0.51      1.57 o 
   4   5   1      298.54      310.38     10.46 o 
   5   5   1      145.27      140.34      7.98 o 
   6   5   1       88.82       89.93      8.68 o 
   7   5   1       78.23       92.78     10.27 o 
   8   5   1       97.32      102.29     21.87 o 
  -5   6   1       20.20       28.71     15.04 o 
  -4   6   1      313.19      349.47     16.56 o 
  -3   6   1        0.45       -4.04      4.80 o 
  -2   6   1        0.54        0.48      3.91 o 
  -1   6   1      218.98      228.26     10.26 o 
   0   6   1      246.32      217.88      9.25 o 
   1   6   1       65.17       59.12      4.17 o 
   2   6   1       14.03        6.18      3.01 o 
   3   6   1      629.06      617.00     12.34 o 
   4   6   1      957.47      938.07     20.60 o 
   5   6   1       50.43       45.11      6.51 o 
   6   6   1      173.28      199.40     19.03 o 
   7   6   1      114.23      118.24      9.64 o 
   8   6   1       62.44       59.93     10.00 o 
  -4   7   1       38.75       45.69     13.86 o 
  -3   7   1       72.29       48.11     12.11 o 
  -2   7   1      339.37      348.29     15.00 o 
  -1   7   1      279.39      267.32     12.05 o 
   0   7   1       99.09      162.67     39.92 o 
   1   7   1      865.18      877.51     17.73 o 
   2   7   1       89.82       82.19      6.21 o 
   3   7   1       31.54       35.32      4.20 o 
   4   7   1      215.81      213.84     10.47 o 
   5   7   1      128.50      124.84      7.99 o 
   6   7   1      180.89      158.34      9.53 o 
   8   7   1        8.03       11.42      7.06 o 
  -3   8   1        1.43        0.76      8.00 o 
  -2   8   1       34.73       31.56     12.02 o 
  -1   8   1      149.62      154.85     16.98 o 
   0   8   1      355.28      364.42     24.23 o 
   1   8   1       28.78       28.37      8.57 o 
   2   8   1       24.67       16.31      6.88 o 
   3   8   1      752.21      674.52     18.05 o 
   4   8   1       96.47       96.88      8.24 o 
   5   8   1       55.65       76.92     20.82 o 
   6   8   1       36.88       47.56      7.60 o 
   7   8   1       92.87      116.82     11.85 o 
  -2   9   1        0.95        0.13      7.62 o 
  -1   9   1       56.82       62.65     14.49 o 
   0   9   1      108.13      112.26     17.72 o 
   1   9   1      579.47      575.93     31.35 o 
   2   9   1      233.00      250.93     19.03 o 
   4   9   1       12.15       18.09      6.46 o 
   5   9   1      163.08      165.35     13.75 o 
   6   9   1       65.22       65.43     11.89 o 
   7   9   1      104.72      107.17     14.79 o 
   0  10   1      100.25      111.20     19.37 o 
   1  10   1      167.16      195.45     20.26 o 
   2  10   1       76.31       50.93     12.15 o 
   4  10   1      379.06      409.89     21.72 o 
   5  10   1        5.81        5.03      5.53 o 
   6  10   1       12.23       16.60      7.42 o 
  -4 -10   2      141.41      119.27     13.04 o 
  -6  -9   2       44.37       36.08     13.02 o 
  -5  -9   2       34.59       36.86     12.17 o 
  -4  -9   2        0.47        8.11      8.37 o 
  -3  -9   2       57.83       65.95     13.04 o 
  -2  -9   2      175.68      202.83     14.48 o 
  -1  -9   2        4.30        5.66      9.61 o 
   0  -9   2        0.39       -1.58      8.57 o 
   1  -9   2      186.82      165.15     15.58 o 
  -7  -8   2       27.53       26.31     11.87 o 
  -6  -8   2        7.06       10.44      8.48 o 
  -5  -8   2       51.51       56.29     13.30 o 
  -4  -8   2        4.84        5.40      7.92 o 
  -3  -8   2       67.86       67.75     12.23 o 
  -2  -8   2        1.01       -1.43      6.16 o 
  -1  -8   2      195.12      228.74     13.08 o 
   0  -8   2      180.55      163.98     14.14 o 
   1  -8   2       15.19        7.74      8.53 o 
   2  -8   2        0.35        5.14     10.04 o 
  -7  -7   2       34.99       24.45     11.82 o 
  -6  -7   2       40.30       40.17      7.03 o 
  -5  -7   2        1.59        1.72      3.58 o 
  -4  -7   2        3.75        5.91      3.81 o 
  -3  -7   2      568.06      500.81     14.49 o 
  -2  -7   2       20.98       16.10      7.18 o 
  -1  -7   2        9.17        5.38      4.54 o 
   0  -7   2      458.50      474.58     22.23 o 
   2  -7   2      147.02      132.16     13.06 o 
   3  -7   2        0.93       -1.97     10.02 o 
  -8  -6   2        0.30       -3.65      5.43 o 
  -7  -6   2       44.43       52.88     17.41 o 
  -6  -6   2      311.12      315.72     13.40 o 
  -5  -6   2       63.80       70.39      7.67 o 
  -4  -6   2      222.45      247.70      9.94 o 
  -3  -6   2      114.88      118.48      6.52 o 
  -2  -6   2      221.73      196.56     12.73 o 
  -1  -6   2      461.04      463.00     19.85 o 
   0  -6   2      473.95      457.31     15.89 o 
   1  -6   2      274.12      333.31     18.11 o 
   2  -6   2      942.63      925.50     33.54 o 
   3  -6   2       40.83       48.74     14.01 o 
   4  -6   2      144.77      148.86     15.60 o 
  -8  -5   2        4.88        3.76      5.95 o 
  -7  -5   2        2.27       -0.88      4.81 o 
  -6  -5   2       54.32       64.41      9.71 o 
  -5  -5   2       18.53       24.88      8.87 o 
  -4  -5   2      543.25      554.08     14.86 o 
  -3  -5   2      569.41      586.81     14.27 o 
  -2  -5   2      751.75      747.83     25.05 o 
  -1  -5   2      475.80      421.84     17.53 o 
   0  -5   2      399.21      407.26     13.94 o 
   1  -5   2      484.74      453.10     19.87 o 
   2  -5   2       54.07       67.05     12.17 o 
   3  -5   2      259.03      256.85     17.36 o 
   4  -5   2      558.35      657.26     30.59 o 
   5  -5   2      103.95      122.96     20.70 o 
  -8  -4   2       66.99       14.29      7.87 o 
  -7  -4   2       25.72       18.27      5.98 o 
  -6  -4   2        1.18        2.05      5.03 o 
  -5  -4   2       48.12       56.24      6.93 o 
  -4  -4   2       53.44       74.79      6.44 o 
  -3  -4   2      718.83      731.10     15.74 o 
  -2  -4   2        1.79       -0.12      1.88 o 
  -1  -4   2      340.29      315.98     13.99 o 
   0  -4   2     1374.19     1361.39     31.35 o 
   1  -4   2      376.10      347.52     16.01 o 
   2  -4   2        5.46        6.77      6.49 o 
   3  -4   2        1.27       -0.63      6.75 o 
   4  -4   2        0.42       -6.12      7.72 o 
   5  -4   2       59.78       71.61     17.44 o 
   6  -4   2       57.03       57.66     17.96 o 
  -8  -3   2        5.54        1.89      6.23 o 
  -7  -3   2       49.68       21.39      8.39 o 
  -6  -3   2     1022.24     1042.31     25.14 o 
  -5  -3   2      140.86      136.35      8.15 o 
  -4  -3   2      213.28      214.72      9.97 o 
  -3  -3   2      140.29      151.96      6.54 o 
  -2  -3   2      642.02      620.82     12.51 o 
  -1  -3   2      657.56      737.35     21.78 o 
   0  -3   2      904.80      809.87     28.87 o 
   1  -3   2      116.86      112.39      8.61 o 
   2  -3   2      625.50      660.93     23.13 o 
   3  -3   2       15.07       10.17      7.05 o 
   4  -3   2       79.33       70.72     14.12 o 
   5  -3   2       12.68        1.60     10.13 o 
   6  -3   2       42.68       39.20     15.18 o 
  -8  -2   2       58.64       13.65      7.51 o 
  -7  -2   2       81.69       41.32     10.98 o 
  -6  -2   2       10.91        6.96      8.18 o 
  -5  -2   2      341.29      393.23     19.22 o 
  -4  -2   2     5758.50     6177.16     68.48 o 
  -3  -2   2     2329.58     2403.83     29.34 o 
  -2  -2   2       50.14       58.34      4.48 o 
  -1  -2   2      359.45      311.19      6.66 o 
   0  -2   2     4274.45     3902.47     75.04 o 
   1  -2   2      661.80      690.15     20.65 o 
   2  -2   2     1169.15     1140.17     31.17 o 
   3  -2   2      224.99      252.12     14.36 o 
   4  -2   2      489.80      571.16     24.54 o 
   5  -2   2      143.49      136.62     13.47 o 
   6  -2   2        5.72       -2.02      9.96 o 
   7  -2   2       18.29       13.77     14.41 o 
  -8  -1   2        0.46       -2.28      7.27 o 
  -7  -1   2      101.69      108.03     12.71 o 
  -6  -1   2      401.91      401.67     21.50 o 
  -5  -1   2       69.11       67.90     12.26 o 
  -4  -1   2       31.65       29.60      4.04 o 
  -3  -1   2     2122.98     2249.57     65.75 o 
  -2  -1   2     6754.96     6859.21     72.23 o 
  -1  -1   2     3275.77     3483.47     37.86 o 
   0  -1   2      554.91      480.70     13.67 o 
   1  -1   2      509.62      492.35     15.16 o 
   2  -1   2      434.63      497.56     17.33 o 
   3  -1   2      209.53      161.22     10.76 o 
   4  -1   2      591.85      607.11     24.23 o 
   5  -1   2      507.60      531.90     24.64 o 
   6  -1   2        6.72       23.58     11.69 o 
   7  -1   2       82.97       37.92     14.64 o 
  -8   0   2       30.33       25.73     11.11 o 
  -7   0   2       32.14       24.17     11.61 o 
  -6   0   2       14.37       17.88      9.50 o 
  -5   0   2       81.26       82.85      6.09 o 
  -4   0   2        8.43       11.19      3.98 o 
  -3   0   2     1014.95     1012.08     45.89 o 
  -2   0   2     2721.00     2717.67     39.68 o 
  -1   0   2      982.77      923.17     15.43 o 
   0   0   2      994.56      920.55     16.16 o 
   1   0   2      476.16      517.44      8.19 o 
   2   0   2      397.17      435.48     12.13 o 
   3   0   2       31.79       26.29      6.88 o 
   4   0   2       48.96       53.60     10.57 o 
   5   0   2       74.10       94.54     14.40 o 
   6   0   2        1.59       -1.39      8.22 o 
   7   0   2       28.19       20.76     12.41 o 
  -7   1   2       91.19      129.34     20.15 o 
  -6   1   2      242.31      250.95     17.83 o 
  -5   1   2      154.62      134.90      8.20 o 
  -4   1   2       52.73       51.63     14.90 o 
  -3   1   2      517.01      527.71     13.53 o 
  -2   1   2      583.90      623.34     13.32 o 
  -1   1   2     1508.93     1503.29     23.12 o 
   0   1   2      104.88      108.83      5.24 o 
   1   1   2      168.80      180.72      3.98 o 
   2   1   2      106.94      110.90      3.81 o 
   3   1   2       57.84       66.30      4.93 o 
   4   1   2      599.60      622.10     16.04 o 
   5   1   2        9.87        7.75      7.51 o 
   6   1   2        1.82       -3.97      6.88 o 
   7   1   2       27.62       23.23     11.84 o 
   8   1   2       34.09        3.75      9.44 o 
  -7   2   2      102.86       81.20     18.24 o 
  -6   2   2      177.44      217.63     17.20 o 
  -5   2   2       11.93       13.07      5.10 o 
  -4   2   2     1051.18     1110.22     24.73 o 
  -3   2   2      637.57      644.78     18.48 o 
  -2   2   2      460.73      449.91     22.19 o 
  -1   2   2      387.96      348.13     10.65 o 
   0   2   2      465.17      409.07     14.25 o 
   1   2   2      127.27      118.05      3.62 o 
   2   2   2      420.93      413.93      7.34 o 
   3   2   2       26.59       20.02      2.44 o 
   4   2   2     1813.30     1963.61     33.02 o 
   5   2   2      218.44      219.85     17.28 o 
   6   2   2       12.33        6.89      5.16 o 
   7   2   2       35.94       20.67     10.46 o 
   8   2   2       44.64       12.45      9.29 o 
  -6   3   2       84.34      134.71     19.50 o 
  -5   3   2       35.92       34.81     11.84 o 
  -4   3   2      202.45      195.52     11.49 o 
  -3   3   2       10.84       13.28      6.84 o 
  -2   3   2      475.60      513.66     18.96 o 
  -1   3   2        0.77        0.73      2.77 o 
   0   3   2      471.69      465.27      9.47 o 
   1   3   2     1062.94     1138.59     21.67 o 
   2   3   2      371.92      383.26      8.03 o 
   3   3   2       57.73       50.54      2.88 o 
   4   3   2      879.46      841.56     13.56 o 
   5   3   2      172.72      151.39     17.17 o 
   6   3   2       67.76       80.68     11.94 o 
   7   3   2      154.03      159.87     10.69 o 
   8   3   2       60.63       38.12     12.17 o 
  -6   4   2       26.05       34.09      8.56 o 
  -5   4   2        1.83        5.79      5.42 o 
  -4   4   2       20.06       37.98      7.27 o 
  -3   4   2       47.70       39.94     14.75 o 
  -2   4   2       13.54       31.93     14.48 o 
  -1   4   2      373.08      358.83     13.58 o 
   0   4   2      825.99      800.33     26.62 o 
   1   4   2      527.39      522.17     10.80 o 
   2   4   2        0.79       -0.63      1.62 o 
   3   4   2     1064.32     1085.81     15.92 o 
   4   4   2      288.75      316.55      7.08 o 
   5   4   2      264.62      248.12     10.30 o 
   6   4   2       93.49       84.76     10.44 o 
   7   4   2       17.91        8.73      8.36 o 
   8   4   2       80.39       77.67     16.08 o 
  -5   5   2        3.82        1.44      5.49 o 
  -4   5   2       11.14       17.08      6.14 o 
  -3   5   2      382.82      438.31     15.84 o 
  -2   5   2        1.42       -1.71      2.95 o 
  -1   5   2        6.22       15.17      8.34 o 
   0   5   2      539.48      511.83     22.17 o 
   1   5   2      811.46      732.21     17.17 o 
   2   5   2     1403.43     1406.01     24.13 o 
   3   5   2       49.36       65.26      3.69 o 
   4   5   2      764.53      735.64     25.37 o 
   5   5   2      372.29      393.90     13.05 o 
   6   5   2       40.45       45.74      7.16 o 
   7   5   2      243.54      257.91     12.87 o 
   8   5   2      110.78      139.79     13.66 o 
  -5   6   2       20.14       17.88      9.85 o 
  -4   6   2      125.65      139.64     16.72 o 
  -3   6   2       22.18       14.43     11.25 o 
  -2   6   2       12.83       15.50      5.73 o 
  -1   6   2      950.65      974.73     22.64 o 
   0   6   2      330.39      328.87     19.11 o 
   1   6   2       39.85       35.35      3.73 o 
   2   6   2      432.93      412.58     11.37 o 
   3   6   2      354.78      351.96      9.88 o 
   4   6   2     1134.60     1146.60     23.24 o 
   5   6   2       51.08       57.94      7.08 o 
   6   6   2        4.67        4.23      4.27 o 
   7   6   2      104.49      111.68      8.78 o 
   8   6   2       23.93       15.30      7.32 o 
  -4   7   2       36.24       27.36     11.41 o 
  -3   7   2      190.72      207.17     20.05 o 
  -2   7   2       41.63       41.59     11.08 o 
  -1   7   2        9.99        4.60      6.29 o 
   0   7   2        9.50        1.73      5.06 o 
   1   7   2      943.38      919.85     34.58 o 
   2   7   2       96.35       95.17      6.66 o 
   3   7   2      139.50      121.80      5.64 o 
   4   7   2      243.70      237.17      9.87 o 
   5   7   2      123.28      131.95      8.03 o 
   6   7   2        6.19        4.41      4.45 o 
   7   7   2       36.55       44.46      8.21 o 
   8   7   2        1.44       -5.06      5.18 o 
  -3   8   2      119.98      140.51     18.37 o 
  -2   8   2        9.80        6.31      7.50 o 
  -1   8   2      655.41      736.92     37.01 o 
   0   8   2      292.52      310.91     22.00 o 
   1   8   2       62.66       51.83     10.76 o 
   2   8   2        3.31        2.95      4.75 o 
   3   8   2      460.53      457.68     21.67 o 
   4   8   2      416.94      395.86     20.13 o 
   5   8   2      183.73      158.16     13.19 o 
   6   8   2       41.81       35.51      9.16 o 
   7   8   2       73.71       74.49     13.17 o 
  -2   9   2       34.04       37.40     13.25 o 
  -1   9   2      261.73      270.02     23.86 o 
   0   9   2      165.93      140.81     16.38 o 
   1   9   2      413.47      418.77     25.95 o 
   2   9   2      457.36      441.11     24.84 o 
   4   9   2      116.10       97.97     10.59 o 
   5   9   2       59.73       57.66     10.43 o 
   6   9   2       39.05       34.28      8.78 o 
   7   9   2      110.46      146.89     17.55 o 
   0  10   2      114.51      149.14     18.11 o 
   1  10   2       78.88       82.09     15.18 o 
   2  10   2       91.80       78.09     13.80 o 
   4  10   2      174.18      184.52     15.08 o 
   5  10   2        0.41       -0.22      5.57 o 
   6  10   2        3.37       -5.03      5.21 o 
   4  11   2      103.36      107.17     12.02 o 
  -6  -9   3       10.75       20.26     11.69 o 
  -5  -9   3       13.65       12.36      9.55 o 
  -4  -9   3       10.01       -1.91      8.40 o 
  -3  -9   3      102.02      100.26     12.04 o 
  -2  -9   3       60.51      121.06     26.67 o 
  -1  -9   3        1.29        5.50      6.74 o 
   0  -9   3        3.28       10.22     10.50 o 
  -7  -8   3       11.78        7.64     10.70 o 
  -6  -8   3        2.95       -1.69      8.83 o 
  -5  -8   3       23.64       24.53     10.19 o 
  -4  -8   3        6.54        7.05      8.27 o 
  -3  -8   3       77.54       87.34     13.93 o 
  -2  -8   3      397.10      386.48     21.11 o 
  -1  -8   3        4.18        1.22      5.12 o 
   0  -8   3       57.91       58.05     13.64 o 
   1  -8   3       68.19       22.71     11.13 o 
   2  -8   3       75.72       92.43     17.94 o 
  -7  -7   3       71.69       61.28     15.12 o 
  -6  -7   3      127.22      130.55     14.03 o 
  -5  -7   3       11.32       11.47      8.24 o 
  -4  -7   3       81.23      115.23     15.94 o 
  -3  -7   3       97.34      105.00     11.22 o 
  -2  -7   3      436.45      409.93     20.39 o 
  -1  -7   3       99.73      102.33      9.03 o 
   0  -7   3     1027.68      985.33     35.30 o 
   1  -7   3      118.91      141.89     13.52 o 
   2  -7   3       90.34      109.66     18.03 o 
   3  -7   3      107.79      120.46     14.53 o 
  -8  -6   3        5.78       -5.57      8.26 o 
  -7  -6   3       32.48       18.29     10.07 o 
  -6  -6   3       61.58       50.87     13.21 o 
  -5  -6   3      117.73      116.99     12.62 o 
  -4  -6   3      641.77      660.59     17.08 o 
  -3  -6   3      376.23      380.62     11.67 o 
  -2  -6   3      231.51      204.15     13.41 o 
  -1  -6   3        3.70        4.27      6.10 o 
   0  -6   3      211.48      243.29     12.07 o 
   1  -6   3      962.03      961.35     33.91 o 
   2  -6   3      608.89      532.46     25.12 o 
   3  -6   3       92.17      122.70     19.70 o 
   4  -6   3        1.61        5.64     12.17 o 
  -8  -5   3        6.78       -1.32      7.03 o 
  -7  -5   3       13.63        9.34      6.06 o 
  -6  -5   3       47.06       42.38      7.46 o 
  -5  -5   3       69.71       84.04      8.47 o 
  -4  -5   3       25.68       36.53      5.57 o 
  -3  -5   3      609.06      638.32     15.12 o 
  -2  -5   3     1214.88     1191.97     41.30 o 
  -1  -5   3       65.70       84.24     11.50 o 
   0  -5   3        9.34       25.42      5.65 o 
   1  -5   3       99.18       83.84      9.16 o 
   2  -5   3       24.59       16.05      8.27 o 
   3  -5   3      120.35      115.75     12.80 o 
   4  -5   3      135.50      121.70     14.51 o 
   5  -5   3        8.92       15.82     14.14 o 
  -7  -4   3       38.19       22.21      8.92 o 
  -6  -4   3       84.83       77.92      8.87 o 
  -5  -4   3      158.81      152.25      8.90 o 
  -4  -4   3      223.59      231.31      9.47 o 
  -3  -4   3      666.22      660.17     23.83 o 
  -2  -4   3        0.95        1.54      2.11 o 
  -1  -4   3       20.50       20.11      6.42 o 
   0  -4   3      982.88     1103.29     25.14 o 
   1  -4   3      124.54      127.71     10.26 o 
   2  -4   3        0.65        7.16      6.47 o 
   3  -4   3       14.39       22.11     10.07 o 
   4  -4   3       40.46       32.09     11.95 o 
   5  -4   3       13.23       12.21     11.63 o 
  -8  -3   3        2.35       -4.99      6.66 o 
  -7  -3   3      296.61      300.60     20.30 o 
  -6  -3   3     1027.78     1100.86     38.51 o 
  -5  -3   3      118.23      123.56     13.71 o 
  -4  -3   3       14.15       16.18      2.96 o 
  -3  -3   3     1942.48     2034.96     26.47 o 
  -2  -3   3     1424.55     1486.90     19.98 o 
  -1  -3   3       27.88       25.73      6.47 o 
   1  -3   3     1185.61     1288.49     35.08 o 
   2  -3   3      540.35      518.51     20.80 o 
   3  -3   3       62.36       80.46     12.95 o 
   4  -3   3        1.07        6.92      8.11 o 
   5  -3   3       50.59       64.06     15.23 o 
   6  -3   3        3.07        1.69     11.85 o 
  -8  -2   3       28.34       10.80      8.76 o 
  -7  -2   3       53.48       28.55     10.93 o 
  -6  -2   3       30.88       31.24     11.19 o 
  -5  -2   3      506.83      482.19     21.82 o 
  -4  -2   3     2016.45     2126.35     35.29 o 
  -3  -2   3      650.73      728.12     12.42 o 
  -2  -2   3       95.09       91.10      3.66 o 
  -1  -2   3      524.81      507.92      8.17 o 
   0  -2   3        6.13       14.78      3.23 o 
   1  -2   3     1604.55     1550.93     37.96 o 
   2  -2   3      223.75      207.49     11.78 o 
   3  -2   3      587.43      590.51     23.34 o 
   4  -2   3      125.15      145.52     12.75 o 
   5  -2   3      215.73      209.58     16.68 o 
   6  -2   3        0.31       -9.39      8.31 o 
   7  -2   3       15.27       20.39     13.12 o 
  -8  -1   3        8.25       -0.56      8.13 o 
  -7  -1   3       35.75       26.73     11.02 o 
  -6  -1   3        0.96        0.09      6.79 o 
  -5  -1   3       45.75       65.23     11.97 o 
  -4  -1   3        8.01        5.89      3.78 o 
  -3  -1   3      856.92      856.12     17.46 o 
  -2  -1   3      284.21      311.20     10.49 o 
  -1  -1   3      849.14      841.94     16.10 o 
   0  -1   3        6.43        9.82      3.58 o 
   1  -1   3     1040.33     1039.54     19.78 o 
   2  -1   3      939.30     1004.57     27.83 o 
   3  -1   3        7.35        8.05      5.77 o 
   4  -1   3       41.82       61.61     11.54 o 
   5  -1   3       70.03       78.44     14.60 o 
   6  -1   3      233.18      230.86     18.50 o 
   7  -1   3       27.13       10.48     13.43 o 
  -7   0   3      143.14      143.85     14.51 o 
  -6   0   3       38.79       55.16     12.28 o 
  -5   0   3        4.93        3.40      3.24 o 
  -4   0   3       52.40       69.01     16.57 o 
  -3   0   3      428.25      396.72     10.89 o 
  -2   0   3     1037.34     1005.24     18.56 o 
  -1   0   3     1976.46     2012.38     30.56 o 
   0   0   3     1572.27     1562.16     18.57 o 
   1   0   3        6.06        6.45      1.79 o 
   2   0   3       17.18       18.35      3.66 o 
   3   0   3        2.75        0.98      4.92 o 
   4   0   3       38.90       31.39      9.18 o 
   5   0   3       48.86       59.37     12.67 o 
   6   0   3      114.18      118.77     13.23 o 
   7   0   3        0.86       -9.09      8.79 o 
  -7   1   3       10.89       13.43     10.15 o 
  -6   1   3      198.78      189.81     15.51 o 
  -5   1   3      239.59      247.84     10.79 o 
  -4   1   3      462.42      476.43     14.03 o 
  -3   1   3      238.67      222.13      8.36 o 
  -2   1   3       57.45       36.65      3.61 o 
  -1   1   3     1394.20     1407.24     22.55 o 
   0   1   3     6892.89     6628.67    192.98 o 
   1   1   3      271.37      257.13      5.28 o 
   2   1   3     1836.49     1981.49     24.55 o 
   3   1   3      102.61      108.28      4.70 o 
   4   1   3      136.20      129.55      7.37 o 
   5   1   3      196.04      194.44     10.09 o 
   6   1   3      100.98       75.54     15.32 o 
   7   1   3       86.17       63.39     15.38 o 
   8   1   3       67.52       11.85     12.80 o 
  -7   2   3       70.64      123.39     20.35 o 
  -6   2   3       31.69       49.94     12.89 o 
  -5   2   3        0.40       -0.92      3.73 o 
  -4   2   3      336.96      355.05     12.73 o 
  -3   2   3      282.55      308.28     10.65 o 
  -2   2   3      346.88      356.33     10.19 o 
  -1   2   3        3.25        1.16      1.49 o 
   0   2   3      205.05      193.61      9.94 o 
   1   2   3      201.21      192.70      5.09 o 
   2   2   3      758.96      762.09     15.13 o 
   3   2   3      230.99      239.64      6.44 o 
   4   2   3      374.92      383.03      9.16 o 
   5   2   3      667.73      693.88     18.65 o 
   6   2   3       56.70       61.62      8.69 o 
   7   2   3       11.77        5.44      9.72 o 
   8   2   3       21.54        7.20     11.04 o 
  -6   3   3       17.78       26.08     12.26 o 
  -5   3   3       18.10       16.33      6.85 o 
  -4   3   3        0.68       -1.39      3.26 o 
  -3   3   3      488.89      469.21     14.13 o 
  -2   3   3       18.76       17.14      6.06 o 
  -1   3   3      483.95      535.63     11.86 o 
   0   3   3      153.03      121.95      9.42 o 
   1   3   3     4062.43     4197.67     88.16 o 
   2   3   3        2.40        3.73      1.66 o 
   3   3   3      440.00      472.09      9.23 o 
   4   3   3      393.06      397.42      8.99 o 
   5   3   3       39.71       41.02      6.39 o 
   6   3   3      141.02      132.32     18.43 o 
   7   3   3      216.78      213.09     12.26 o 
   8   3   3       60.60       53.26     14.21 o 
  -6   4   3        4.58       10.19     10.22 o 
  -5   4   3      123.12      140.91     10.23 o 
  -4   4   3       13.82       15.50      6.61 o 
  -3   4   3       95.43       94.46      7.15 o 
  -2   4   3       18.51       19.55      4.52 o 
  -1   4   3      560.52      500.49     12.31 o 
   0   4   3     1475.30     1484.64     24.04 o 
   1   4   3      113.64      102.11      4.01 o 
   2   4   3       85.74       78.75      3.38 o 
   3   4   3      871.20      911.32     14.34 o 
   4   4   3      662.24      632.82     11.80 o 
   5   4   3      810.29      809.78     19.81 o 
   6   4   3      214.49      207.18     10.81 o 
   7   4   3        1.45       -6.06      4.60 o 
   8   4   3       68.61       66.28     10.36 o 
  -5   5   3       22.98       11.19      8.57 o 
  -4   5   3       13.17       12.58      5.51 o 
  -3   5   3      702.74      739.22     51.46 o 
  -2   5   3      133.52      128.58      7.62 o 
  -1   5   3       35.55       41.76      6.67 o 
   0   5   3      900.31      897.92     17.62 o 
   1   5   3     1689.31     1735.64     34.17 o 
   2   5   3      699.61      665.02     13.52 o 
   3   5   3      127.93      124.56      4.77 o 
   4   5   3       15.62       26.72      4.51 o 
   5   5   3      352.81      341.28     12.10 o 
   6   5   3      104.10       95.93      7.45 o 
   7   5   3      174.22      182.47     10.96 o 
   8   5   3       20.25       22.91      7.64 o 
  -5   6   3       80.13       68.14     14.62 o 
  -4   6   3       96.81      117.77     18.39 o 
  -3   6   3        8.19        4.99      6.42 o 
  -2   6   3        0.52        0.98      5.29 o 
  -1   6   3      376.19      379.09     21.97 o 
   0   6   3      546.36      531.74     24.79 o 
   1   6   3      529.21      496.10     22.26 o 
   2   6   3        3.51        3.25      2.40 o 
   3   6   3      435.41      447.03      9.97 o 
   4   6   3      112.79       98.36      6.21 o 
   5   6   3       85.26       78.54      6.58 o 
   6   6   3       44.73       47.37      7.38 o 
   7   6   3       31.86       36.23      8.17 o 
   8   6   3       43.00       45.30      9.21 o 
  -4   7   3       25.52       17.70     10.46 o 
  -3   7   3      413.59      469.77     29.98 o 
  -2   7   3      239.20      262.34     21.28 o 
  -1   7   3        6.75       -2.04      4.53 o 
   0   7   3       94.76      102.96     11.82 o 
   1   7   3      767.87      768.11     31.06 o 
   2   7   3      163.09      164.83     12.62 o 
   3   7   3      410.26      396.60     13.44 o 
   4   7   3      224.95      207.36     14.06 o 
   5   7   3      215.39      239.45     15.66 o 
   6   7   3       40.35       57.18      7.85 o 
   7   7   3        3.02        0.82      4.78 o 
   8   7   3        2.35        4.40      6.24 o 
  -3   8   3      215.72      213.31     22.02 o 
  -2   8   3       87.89       58.88     13.93 o 
  -1   8   3      201.12      187.34     18.07 o 
   0   8   3     1191.02     1207.92     46.08 o 
   1   8   3       53.49       53.34     10.82 o 
   2   8   3      118.98      118.16     11.89 o 
   3   8   3      146.46      145.89     12.49 o 
   4   8   3      210.63      221.38     15.36 o 
   5   8   3      226.91      226.52     15.99 o 
   6   8   3      203.99      212.25     16.31 o 
   7   8   3       43.76       48.33     11.56 o 
  -2   9   3       61.09       76.82     16.62 o 
  -1   9   3       52.81       68.36     14.69 o 
   0   9   3      395.90      386.14     26.27 o 
   1   9   3       50.56       61.18     13.23 o 
   2   9   3      156.52      160.57     15.16 o 
   3   9   3        0.65       -0.70      4.69 o 
   4   9   3       77.27       87.21     12.36 o 
   5   9   3       16.56       21.98      8.03 o 
   6   9   3        0.25        4.25      5.73 o 
   7   9   3       48.04       80.46     14.04 o 
   0  10   3       19.82       30.69     11.43 o 
   1  10   3      122.64      131.50     16.10 o 
   2  10   3       75.78       84.36     14.34 o 
   4  10   3        1.76        0.06      4.95 o 
   5  10   3        2.97        4.21      6.16 o 
   6  10   3        6.33        4.47      6.14 o 
   4  11   3      145.91      164.61     15.27 o 
  -5  -9   4        9.41        5.08      9.63 o 
  -4  -9   4       64.39       47.99     12.54 o 
  -3  -9   4       48.70       40.61     12.69 o 
  -2  -9   4       64.07      139.40     18.60 o 
  -1  -9   4       31.44       46.97     13.80 o 
  -6  -8   4       68.74       76.21     17.01 o 
  -5  -8   4       40.31       44.91     12.58 o 
  -4  -8   4       59.73       51.61     13.26 o 
  -3  -8   4      162.71      161.53     14.45 o 
  -2  -8   4      485.37      455.92     24.27 o 
  -1  -8   4       84.09      104.70     13.54 o 
   0  -8   4       74.51       94.91     17.64 o 
   1  -8   4      118.89       21.08     10.85 o 
  -7  -7   4       51.46       29.24     11.74 o 
  -6  -7   4      223.29      245.89     19.33 o 
  -5  -7   4       14.39       14.62      9.70 o 
  -4  -7   4       37.25       59.44     12.89 o 
  -3  -7   4      165.32      157.51     13.99 o 
  -2  -7   4      143.36      119.16     11.82 o 
  -1  -7   4      663.65      707.78     24.78 o 
   0  -7   4      352.58      340.13     21.09 o 
   1  -7   4      206.29      208.52     16.72 o 
   2  -7   4       11.71       21.72     10.96 o 
  -7  -6   4       42.72       19.33      9.85 o 
  -6  -6   4       50.90       55.10     13.90 o 
  -5  -6   4       78.91       93.26     16.03 o 
  -4  -6   4      242.81      248.26     16.90 o 
  -3  -6   4       96.71       97.84     14.23 o 
  -2  -6   4        3.38       -0.17      5.01 o 
  -1  -6   4      203.44      199.19     14.29 o 
   0  -6   4       87.56       82.42     16.29 o 
   1  -6   4      319.58      300.04     18.51 o 
   2  -6   4      173.54      145.60     13.88 o 
   3  -6   4        6.60       -2.10     10.09 o 
   4  -6   4        3.37        6.36     11.60 o 
  -7  -5   4       35.43       25.73     10.20 o 
  -6  -5   4       97.72       85.77     16.12 o 
  -5  -5   4       45.09       50.89     12.69 o 
  -4  -5   4       36.12       22.97      8.59 o 
  -3  -5   4      218.03      220.55     14.62 o 
  -2  -5   4      460.47      444.73     20.52 o 
  -1  -5   4       16.63        7.46      6.05 o 
   0  -5   4       37.52       45.88      9.63 o 
   1  -5   4       14.00       19.70      9.03 o 
   2  -5   4       53.84       22.17      9.13 o 
   3  -5   4        0.39       -2.30      7.55 o 
   4  -5   4      187.02      173.76     16.64 o 
  -7  -4   4      125.75      123.82     13.82 o 
  -6  -4   4       12.58       11.32      8.00 o 
  -5  -4   4       97.11      124.77     11.14 o 
  -4  -4   4      197.42      216.60      9.26 o 
  -3  -4   4      171.55      164.78      5.98 o 
  -2  -4   4     1456.66     1423.36     23.62 o 
  -1  -4   4      322.34      315.33     15.84 o 
   0  -4   4      320.40      306.02     12.53 o 
   1  -4   4       95.17       93.28      9.61 o 
   2  -4   4       18.66       19.35      7.83 o 
   3  -4   4        7.72       18.39     10.19 o 
   4  -4   4       36.72       43.21     13.23 o 
   5  -4   4       86.13       94.19     19.55 o 
  -8  -3   4        0.20       -1.84      6.55 o 
  -7  -3   4      150.49      140.42     14.23 o 
  -6  -3   4      756.78      829.89     33.15 o 
  -5  -3   4      142.82      146.43     12.76 o 
  -4  -3   4       90.87       92.79      5.03 o 
  -3  -3   4      339.64      349.49      8.47 o 
  -2  -3   4       66.29       56.73      3.48 o 
  -1  -3   4      256.77      255.76      9.70 o 
   1  -3   4      763.73      821.45     27.25 o 
   2  -3   4      244.68      227.56     14.14 o 
   3  -3   4      123.41      104.32     10.93 o 
   4  -3   4       19.02       19.61     10.95 o 
   5  -3   4       49.32       42.74     14.06 o 
   6  -3   4       41.59       36.53     16.94 o 
  -8  -2   4        1.88        0.50      7.98 o 
  -7  -2   4       56.15       33.65     10.35 o 
  -6  -2   4       47.15       37.16     11.09 o 
  -5  -2   4        2.29        2.06      5.58 o 
  -4  -2   4      120.71      121.58     12.14 o 
  -3  -2   4      260.20      235.75     13.19 o 
  -2  -2   4       98.44       96.17      5.67 o 
  -1  -2   4       18.08       16.82      4.16 o 
   0  -2   4      782.99      855.28     18.74 o 
   1  -2   4       91.66       89.23      5.97 o 
   2  -2   4      161.55      153.89     10.87 o 
   3  -2   4        6.71       -1.04      5.77 o 
   4  -2   4      640.57      649.91     27.75 o 
   5  -2   4       72.81       60.87     15.69 o 
   6  -2   4        1.22       -8.81      9.33 o 
  -8  -1   4        0.47       -4.03      8.53 o 
  -7  -1   4        7.20       10.06      8.13 o 
  -6  -1   4       31.04       32.45     10.74 o 
  -5  -1   4       21.42       28.01      8.70 o 
  -4  -1   4       50.95       61.76     10.05 o 
  -3  -1   4        9.04        6.05      3.04 o 
  -2  -1   4      284.25      256.83      8.78 o 
  -1  -1   4        7.50        8.80      2.87 o 
   0  -1   4       49.48       56.26      6.55 o 
   1  -1   4       32.71       34.49      3.73 o 
   2  -1   4       65.30       65.34     10.75 o 
   3  -1   4        8.28       15.01      7.07 o 
   4  -1   4      534.54      539.49     24.04 o 
   5  -1   4        0.48       -2.39      7.96 o 
   6  -1   4      216.64      203.74     17.55 o 
   7  -1   4       42.22       22.13     14.84 o 
  -7   0   4      111.07      123.09     13.84 o 
  -6   0   4      138.53      137.19     12.99 o 
  -5   0   4        0.89        3.38      3.71 o 
  -4   0   4       36.64       43.11      5.84 o 
  -3   0   4       68.73       61.31      5.10 o 
  -2   0   4     1816.40     1808.67     30.17 o 
  -1   0   4       59.49       56.09      4.04 o 
   0   0   4      813.52      891.14     13.31 o 
   1   0   4      404.19      381.50      7.60 o 
   2   0   4      106.78       87.45      4.31 o 
   3   0   4      126.42      113.53      5.32 o 
   4   0   4      688.36      687.96     26.07 o 
   5   0   4      300.92      327.46     19.46 o 
   6   0   4       63.22       40.29     13.02 o 
   7   0   4        2.57       -6.98      9.74 o 
  -7   1   4       46.21       51.24     13.65 o 
  -6   1   4      228.20      288.74     18.81 o 
  -5   1   4        0.36       -2.05      4.10 o 
  -4   1   4      125.79      117.78      7.08 o 
  -3   1   4      392.79      382.85     11.60 o 
  -2   1   4       78.39       75.87      4.74 o 
  -1   1   4       17.04       19.49      3.70 o 
   0   1   4      320.21      291.36      9.78 o 
   1   1   4     2676.38     2755.09     31.63 o 
   2   1   4      172.88      196.52      5.74 o 
   3   1   4     1070.05     1151.00     18.10 o 
   4   1   4      220.47      227.06      9.76 o 
   5   1   4      126.64      115.41      8.46 o 
   6   1   4       14.38        2.02      8.31 o 
   7   1   4      205.90      227.56     18.98 o 
  -7   2   4       23.00       47.25     13.95 o 
  -6   2   4        6.33        6.05      8.07 o 
  -5   2   4       51.15       63.78     22.87 o 
  -4   2   4       39.06       58.98     16.62 o 
  -3   2   4        7.80        4.35      3.10 o 
  -2   2   4       74.34       62.22      4.44 o 
  -1   2   4     1875.20     1888.59     29.74 o 
   0   2   4      296.55      350.04     14.50 o 
   1   2   4     1649.54     1663.72     20.65 o 
   2   2   4      129.23      126.18      4.39 o 
   3   2   4      129.41      114.30      4.84 o 
   4   2   4      601.44      617.00     12.69 o 
   5   2   4      549.47      607.91     21.39 o 
   6   2   4       11.59        4.44      5.32 o 
   7   2   4        2.44       -4.14      8.35 o 
   8   2   4       38.43       19.98     11.19 o 
  -6   3   4        6.43       23.95     10.26 o 
  -5   3   4        4.02       -2.21      4.08 o 
  -4   3   4       14.15       15.08      5.04 o 
  -3   3   4      702.77      695.99     17.83 o 
  -2   3   4      666.90      637.80     15.27 o 
  -1   3   4       34.17       40.61      4.02 o 
   0   3   4      350.23      339.06     15.47 o 
   1   3   4     2724.12     2742.39     62.78 o 
   2   3   4      423.18      476.48      8.91 o 
   3   3   4     1236.35     1294.62     18.80 o 
   4   3   4     1191.33     1219.06     19.21 o 
   5   3   4        3.51       -0.18      3.70 o 
   6   3   4      113.43      114.30      8.56 o 
   7   3   4      138.89      140.52     13.50 o 
   8   3   4       10.86        7.31     11.09 o 
  -6   4   4        5.22       10.82     10.24 o 
  -5   4   4      159.96      171.70     10.94 o 
  -4   4   4       65.79       77.30      9.01 o 
  -3   4   4       26.77       28.45      9.42 o 
  -2   4   4      460.72      444.27     15.33 o 
  -1   4   4      560.68      562.43     12.96 o 
   0   4   4     1213.03     1147.29     34.88 o 
   1   4   4      373.13      350.74     15.97 o 
   2   4   4      255.71      248.33      5.96 o 
   3   4   4      405.28      395.56      8.78 o 
   4   4   4      740.32      802.57     14.37 o 
   5   4   4      411.57      440.79     14.21 o 
   6   4   4       39.10       31.47     10.57 o 
   7   4   4       12.14        5.71      5.73 o 
   8   4   4       38.70       44.55      9.13 o 
  -5   5   4       58.69       54.17     13.73 o 
  -4   5   4        5.61        4.56      7.18 o 
  -3   5   4      502.39      518.45     27.51 o 
  -2   5   4      327.36      307.87     19.65 o 
  -1   5   4      185.73      150.66     12.86 o 
   0   5   4       87.67       96.14      9.78 o 
   1   5   4      597.55      656.39     24.77 o 
   2   5   4      135.16      139.67      4.87 o 
   3   5   4        4.50        3.84      2.02 o 
   4   5   4       60.64       58.66      4.07 o 
   5   5   4       80.98       84.16      6.76 o 
   6   5   4        4.49        9.54      5.09 o 
   7   5   4        4.03       -0.55      4.75 o 
   8   5   4        8.02        8.88      6.89 o 
  -5   6   4       59.89       78.66     16.10 o 
  -4   6   4      203.09      217.17     20.43 o 
  -3   6   4        5.70        0.89      5.92 o 
  -2   6   4        8.39       15.21      7.20 o 
  -1   6   4      511.43      493.22     25.53 o 
   0   6   4      201.89      176.84     14.23 o 
   1   6   4     1448.98     1375.33     42.67 o 
   2   6   4      309.73      288.15     15.66 o 
   3   6   4       21.83       24.90      4.35 o 
   4   6   4      217.84      216.83      8.68 o 
   5   6   4       23.20       33.08     10.33 o 
   6   6   4        7.41        4.39      4.30 o 
   7   6   4       47.11       59.88      8.89 o 
   8   6   4       49.45       58.68      9.85 o 
  -4   7   4       91.06       77.66     16.16 o 
  -3   7   4      244.12      262.97     22.76 o 
  -2   7   4      713.79      843.36     39.16 o 
  -1   7   4       33.72       35.04      9.68 o 
   0   7   4       68.33       90.00     13.34 o 
   1   7   4      524.41      528.51     25.40 o 
   2   7   4      176.53      164.17     13.04 o 
   3   7   4      474.22      486.01     15.34 o 
   4   7   4     1203.68     1225.58     37.88 o 
   5   7   4       10.42       18.50      6.59 o 
   6   7   4       52.10       51.44     10.43 o 
   7   7   4        0.31       -4.80      5.94 o 
   8   7   4       31.74       30.11     11.91 o 
  -3   8   4       84.09       86.29     17.44 o 
  -2   8   4      246.34      259.90     22.49 o 
  -1   8   4       19.13       17.40      9.00 o 
   0   8   4      292.47      250.93     19.72 o 
   1   8   4      111.11      105.82     12.71 o 
   2   8   4       11.75       18.00      6.72 o 
   3   8   4        3.14        1.99      4.53 o 
   4   8   4       34.26       33.69      8.27 o 
   5   8   4      214.19      219.84     16.33 o 
   6   8   4      128.87      140.77     14.04 o 
   7   8   4        4.34        9.74      8.22 o 
  -2   9   4       14.57       35.42     13.00 o 
  -1   9   4       49.59       53.41     13.47 o 
   0   9   4      107.95      113.91     17.12 o 
   1   9   4       19.94       25.36      9.20 o 
   2   9   4        7.82        8.13      6.57 o 
   3   9   4       17.61       11.54      6.01 o 
   4   9   4        8.15       10.37      6.16 o 
   5   9   4        8.07       13.45      7.35 o 
   6   9   4        1.38       -6.81      5.05 o 
   7   9   4       99.13      116.80     16.12 o 
   0  10   4        3.14        1.06      8.24 o 
   1  10   4      235.31      239.30     20.98 o 
   2  10   4       65.87       73.63     13.51 o 
   4  10   4       81.94       80.92     12.67 o 
   5  10   4       25.73       38.70      9.72 o 
   6  10   4       33.17       30.11      9.57 o 
  -3  -9   5       49.25       42.93     12.91 o 
  -2  -9   5       49.79      100.68     17.45 o 
  -5  -8   5       39.94       37.18     12.23 o 
  -4  -8   5       21.20       20.78     10.24 o 
  -3  -8   5      372.58      375.94     22.71 o 
  -1  -8   5       59.42       91.49     27.58 o 
   0  -8   5       12.64       17.85     11.41 o 
  -6  -7   5      120.24       89.11     17.68 o 
  -5  -7   5       79.16       52.06     14.49 o 
  -4  -7   5       21.56       18.35      9.37 o 
  -3  -7   5      108.92       96.80     11.56 o 
  -2  -7   5        4.40        0.63      7.83 o 
  -1  -7   5      131.55      155.60     12.36 o 
   0  -7   5      256.69      230.45     18.55 o 
   1  -7   5       29.40       42.67     13.30 o 
   2  -7   5        1.83       -0.52      9.70 o 
  -7  -6   5        9.99        8.39      8.55 o 
  -6  -6   5       13.01        5.16      9.67 o 
  -5  -6   5       88.56       98.68     17.05 o 
  -4  -6   5       58.37       37.68     11.60 o 
  -3  -6   5       92.04      116.43     16.40 o 
  -2  -6   5        5.21        6.60      7.03 o 
   0  -6   5       13.07       12.38      6.31 o 
   1  -6   5       11.23       15.82      9.63 o 
   3  -6   5       32.20       45.58     14.97 o 
  -7  -5   5       21.47       16.38     10.09 o 
  -6  -5   5      203.61      202.77     17.31 o 
  -5  -5   5       59.96       79.27     14.71 o 
  -4  -5   5      145.42      148.71     13.21 o 
  -3  -5   5      255.05      266.94     17.03 o 
  -2  -5   5      225.77      264.64     16.64 o 
  -1  -5   5        1.95        2.71      5.83 o 
   0  -5   5       37.07       51.60      8.30 o 
   1  -5   5       10.47       20.41      8.94 o 
   2  -5   5       98.10       56.58     13.43 o 
   3  -5   5       22.59       16.10     11.72 o 
   4  -5   5       32.70       34.82     13.90 o 
  -7  -4   5       12.23        7.29      9.48 o 
  -6  -4   5       61.65       50.81     12.41 o 
  -5  -4   5       65.30       66.88     14.17 o 
  -4  -4   5       67.68       85.23     14.41 o 
  -3  -4   5      275.03      265.85     18.93 o 
  -2  -4   5      570.30      555.04     16.70 o 
  -1  -4   5      202.47      172.18     12.47 o 
   0  -4   5      327.13      352.83     14.44 o 
   1  -4   5      235.53      258.84     16.20 o 
   2  -4   5        8.15        3.82      7.66 o 
   3  -4   5       30.01       48.57     13.08 o 
   4  -4   5      107.92      117.68     13.84 o 
   5  -4   5      206.47      212.09     19.31 o 
  -7  -3   5       13.09        3.95      8.05 o 
  -6  -3   5      219.80      235.81     17.55 o 
  -5  -3   5       19.96       26.53     10.63 o 
  -4  -3   5        1.14       -0.87      3.14 o 
  -3  -3   5       81.06       78.45      6.10 o 
  -2  -3   5       35.80       40.71     11.33 o 
  -1  -3   5        5.16        2.49      2.95 o 
   0  -3   5      196.26      196.30     10.40 o 
   1  -3   5      259.43      221.36     14.04 o 
   3  -3   5       20.46       27.81     11.04 o 
   4  -3   5       13.95        4.40      8.78 o 
   5  -3   5       85.34       81.65     18.00 o 
  -7  -2   5        3.88        8.76      7.33 o 
  -6  -2   5       52.81       40.70     11.72 o 
  -5  -2   5        8.86       10.37      7.75 o 
  -4  -2   5       14.32       14.24      4.24 o 
  -3  -2   5       29.04       45.49      6.00 o 
  -2  -2   5        3.23       -0.07      2.68 o 
  -1  -2   5       70.89       75.76      5.59 o 
   0  -2   5       58.25       58.03      5.31 o 
   1  -2   5       29.90       33.31      4.48 o 
   3  -2   5        4.13        9.42      7.25 o 
   4  -2   5      332.37      343.40     20.33 o 
   5  -2   5      192.12      194.94     16.92 o 
   6  -2   5        5.91       -3.67      9.89 o 
  -7  -1   5        6.03        2.76      8.29 o 
  -6  -1   5       20.58       29.42     10.65 o 
  -5  -1   5       27.80       31.02      9.91 o 
  -4  -1   5      131.33      133.05      7.37 o 
  -3  -1   5      306.75      288.39     11.98 o 
  -2  -1   5      532.08      540.96     14.20 o 
  -1  -1   5        2.53        5.70      3.15 o 
   0  -1   5      699.51      633.38     15.60 o 
   1  -1   5      443.51      403.43     10.58 o 
   2  -1   5      454.42      447.08     13.80 o 
   3  -1   5      275.10      260.06     15.25 o 
   4  -1   5      195.18      202.92     14.92 o 
   5  -1   5      183.79      173.63     15.16 o 
   6  -1   5       48.76       47.86     14.47 o 
  -7   0   5       10.58        6.12      8.05 o 
  -6   0   5       91.54      103.04     16.05 o 
  -5   0   5      174.75      157.34     12.86 o 
  -4   0   5       15.05       13.12      4.32 o 
  -3   0   5      413.92      432.01     12.80 o 
  -2   0   5      269.24      240.56     13.00 o 
  -1   0   5      233.24      234.63     11.09 o 
   0   0   5      477.00      454.82     11.07 o 
   1   0   5     2605.55     2754.75     29.99 o 
   2   0   5      385.16      388.90      9.13 o 
   3   0   5       74.26       60.60      6.88 o 
   4   0   5        8.04       11.85      8.50 o 
   5   0   5      960.50     1017.58     36.42 o 
   6   0   5       49.75       38.61     12.91 o 
   7   0   5        0.31      -12.73      9.33 o 
  -7   1   5       30.71       36.19     12.54 o 
  -6   1   5       52.34       85.25     14.29 o 
  -5   1   5        0.45       -0.59      3.68 o 
  -4   1   5        2.02        0.32      3.18 o 
  -3   1   5     1558.43     1563.61     53.23 o 
  -2   1   5       60.43       51.15      5.79 o 
  -1   1   5     1054.92     1136.23     21.20 o 
   0   1   5      403.29      430.54     13.62 o 
   1   1   5       44.97       31.59      2.94 o 
   2   1   5      357.49      357.88      8.27 o 
   3   1   5      742.05      780.88     19.25 o 
   4   1   5      131.21      118.65      6.10 o 
   5   1   5       76.34       89.09     11.29 o 
   6   1   5       14.58       12.82      9.94 o 
   7   1   5       88.36       65.86     16.81 o 
  -7   2   5        0.37       -8.44      6.60 o 
  -6   2   5       32.40       38.68     11.17 o 
  -5   2   5      151.47      155.69      9.28 o 
  -4   2   5       92.83       71.81      6.04 o 
  -3   2   5       89.45       84.83      5.85 o 
  -2   2   5       10.83       11.58      3.20 o 
  -1   2   5      844.93      842.60     16.74 o 
   0   2   5     1145.32     1333.73     41.61 o 
   1   2   5     4629.35     4923.47     53.82 o 
   2   2   5     1509.00     1517.24     20.75 o 
   3   2   5      585.41      623.11     12.22 o 
   4   2   5      492.38      497.33     11.66 o 
   5   2   5      636.11      631.78     18.20 o 
   6   2   5       54.66       50.73     13.87 o 
   7   2   5        7.25        1.58      9.83 o 
  -6   3   5       75.13      111.91     17.64 o 
  -5   3   5        1.79       -3.58      3.91 o 
  -4   3   5      104.82      111.81     13.77 o 
  -3   3   5      562.47      536.12     15.23 o 
  -2   3   5     1041.65      952.54     19.86 o 
  -1   3   5       20.78       23.19      6.03 o 
   0   3   5      155.31      125.56     16.25 o 
   1   3   5      689.46      709.88     19.97 o 
   2   3   5     1633.97     1863.83     24.22 o 
   3   3   5      747.41      722.89     15.74 o 
   4   3   5      444.50      447.41     10.71 o 
   5   3   5       24.81       20.73      5.72 o 
   6   3   5       43.64       43.83      7.98 o 
   7   3   5        8.22        6.56      6.42 o 
   8   3   5        3.41        3.69     10.31 o 
  -5   4   5      125.61      124.61     14.34 o 
  -4   4   5      195.00      196.19     16.25 o 
  -3   4   5      102.30      100.33      6.95 o 
  -2   4   5      143.87      131.07      6.83 o 
  -1   4   5       89.15       82.22      4.39 o 
   0   4   5      947.96      919.70     31.24 o 
   1   4   5      199.50      160.90     11.37 o 
   2   4   5       63.46       70.40      3.41 o 
   3   4   5        4.35        0.26      1.94 o 
   4   4   5       68.94       75.87      4.54 o 
   5   4   5      228.69      220.97     10.14 o 
   6   4   5        4.84        1.47      5.00 o 
   7   4   5        0.82       -4.33      4.87 o 
   8   4   5        1.69       -3.53      5.74 o 
  -5   5   5        6.98        5.88      7.40 o 
  -4   5   5        1.41        4.12      6.10 o 
  -3   5   5      533.30      502.72     27.16 o 
  -2   5   5      278.28      302.82     19.55 o 
  -1   5   5      257.77      260.38     17.16 o 
   0   5   5      430.75      443.10     21.32 o 
   1   5   5      154.76      139.31     11.26 o 
   2   5   5      244.02      220.64     13.62 o 
   3   5   5       80.99       81.51      4.10 o 
   4   5   5        0.58       -0.85      2.32 o 
   5   5   5      204.46      197.62      9.48 o 
   6   5   5       23.99       23.22      6.31 o 
   7   5   5        0.80       -0.50      5.10 o 
   8   5   5       29.74       31.71      8.52 o 
  -4   6   5      188.40      227.84     20.85 o 
  -3   6   5       79.65       85.65     14.73 o 
  -2   6   5       58.03       62.24     12.15 o 
  -1   6   5      288.87      279.75     19.20 o 
   0   6   5      547.45      531.57     25.34 o 
   1   6   5      549.01      538.62     24.04 o 
   2   6   5     1286.59     1316.95     40.65 o 
   3   6   5        2.38        0.87      2.78 o 
   4   6   5      275.40      281.38     16.14 o 
   5   6   5       84.00       68.62     10.87 o 
   6   6   5        0.44       -2.04      5.25 o 
   7   6   5       63.07       43.56     11.22 o 
   8   6   5       96.43      103.15     16.72 o 
  -4   7   5       95.70       91.80     17.38 o 
  -3   7   5      134.93      149.83     17.88 o 
  -2   7   5       88.31       65.99     13.56 o 
  -1   7   5       15.88        5.68      6.40 o 
   0   7   5      150.86      153.96     14.58 o 
   1   7   5      106.00       83.89     10.48 o 
   2   7   5       84.66       80.40      9.67 o 
   3   7   5      104.97       93.55      7.18 o 
   4   7   5      324.64      300.36     17.59 o 
   5   7   5      101.10       95.38     10.76 o 
   6   7   5       36.78       27.59      8.70 o 
   7   7   5       41.31       22.84      9.20 o 
  -3   8   5      155.57      159.21     19.31 o 
  -2   8   5       71.23       75.27     15.81 o 
  -1   8   5        4.65        8.53      7.40 o 
   0   8   5       10.71        9.00      7.29 o 
   1   8   5       17.20       11.11      6.86 o 
   2   8   5       20.35       23.84      7.79 o 
   3   8   5       15.89       10.28      4.10 o 
   4   8   5       21.88       27.36      7.62 o 
   5   8   5      253.24      244.87     17.31 o 
   6   8   5       11.37        3.06      6.73 o 
   7   8   5        0.41       -7.31      6.05 o 
  -1   9   5      180.42      175.08     19.07 o 
   0   9   5      133.08      140.77     16.33 o 
   1   9   5       69.32       84.36     14.38 o 
   2   9   5        5.96       10.59      6.98 o 
   3   9   5        4.67        1.61      5.19 o 
   4   9   5       14.24        7.79      5.90 o 
   5   9   5       45.17       46.64     10.33 o 
   6   9   5       75.63       86.56     13.91 o 
   0  10   5        2.00        1.43      7.42 o 
   1  10   5      162.99      144.78     17.09 o 
   2  10   5      223.98      230.99     19.15 o 
   4  10   5      297.17      354.86     22.73 o 
   5  10   5       35.21       49.57     11.69 o 
  -4  -8   6        0.75       -5.42      8.29 o 
  -3  -8   6       91.06       93.32     17.14 o 
  -2  -8   6      273.92      410.91     40.33 o 
  -1  -8   6       20.78       36.27     21.12 o 
  -6  -7   6       57.66       38.18     12.88 o 
  -5  -7   6        2.40       -2.50      7.53 o 
  -4  -7   6        3.84        0.67      7.77 o 
  -3  -7   6       10.85        9.96      7.59 o 
  -2  -7   6       11.93       15.90      9.18 o 
  -1  -7   6        9.96        8.14      9.46 o 
   0  -7   6       87.90      112.74     20.22 o 
   1  -7   6        6.45       -8.14      8.42 o 
  -6  -6   6       74.65       59.59     15.38 o 
  -5  -6   6       76.14       51.96     13.23 o 
  -4  -6   6       86.79       86.29     15.44 o 
  -3  -6   6        0.70       -2.28      7.33 o 
  -2  -6   6      128.39      134.71     12.82 o 
  -1  -6   6       15.52       13.18      9.14 o 
   0  -6   6       13.76       10.62      6.28 o 
   1  -6   6       58.85       46.71     12.80 o 
   2  -6   6       83.02       33.28     12.84 o 
  -7  -5   6       27.95       18.22     11.13 o 
  -6  -5   6       42.13       34.90     12.78 o 
  -5  -5   6       74.52       75.34     14.49 o 
  -4  -5   6      136.84      125.02     13.19 o 
  -3  -5   6      101.81       95.41     11.19 o 
  -2  -5   6      538.22      537.54     24.62 o 
  -1  -5   6       58.90       60.57     12.43 o 
   0  -5   6        3.42       -0.89      4.55 o 
   1  -5   6       93.92      100.68     11.97 o 
   3  -5   6      243.48      190.90     17.07 o 
  -7  -4   6       22.11       11.48      9.85 o 
  -6  -4   6        8.10       11.47      9.03 o 
  -5  -4   6       42.80       38.59     11.39 o 
  -4  -4   6       38.51       43.08     11.06 o 
  -3  -4   6       84.82       85.48      8.15 o 
  -2  -4   6      228.82      243.39     11.32 o 
  -1  -4   6       55.44       66.94      8.16 o 
   0  -4   6      159.22      143.15     13.08 o 
   1  -4   6      195.49      183.16     14.30 o 
   2  -4   6        0.42       -0.85      6.88 o 
   3  -4   6       93.15       86.29     15.84 o 
   4  -4   6      111.34      102.80     18.31 o 
  -7  -3   6        6.62        5.49      9.18 o 
  -6  -3   6       20.33       17.38     10.37 o 
  -5  -3   6       23.71       27.83     10.26 o 
  -4  -3   6       36.60       41.44      6.73 o 
  -3  -3   6       38.97       37.17      8.56 o 
  -2  -3   6       86.55       82.48      6.64 o 
  -1  -3   6       25.68       20.75      5.02 o 
   0  -3   6       29.59       32.49      5.00 o 
   1  -3   6       17.25       29.37      9.54 o 
   3  -3   6      242.14      217.28     16.23 o 
   4  -3   6       16.34        9.70      9.46 o 
   5  -3   6       17.84       12.80     13.41 o 
  -7  -2   6       18.25       10.95      9.85 o 
  -6  -2   6       58.93       83.60     14.90 o 
  -5  -2   6       49.15       73.93     13.56 o 
  -4  -2   6       27.47       35.57      6.31 o 
  -3  -2   6       75.45       90.35      9.32 o 
  -2  -2   6      262.26      255.64     10.57 o 
  -1  -2   6       94.27       71.68      6.05 o 
   0  -2   6      112.97       98.62      6.92 o 
   1  -2   6     1147.39     1201.31     23.00 o 
   2  -2   6      393.41      530.22     22.93 o 
   3  -2   6       34.30       41.41     11.04 o 
   4  -2   6       73.43       61.69     14.12 o 
   5  -2   6      290.61      315.40     21.97 o 
   6  -2   6       25.00       17.33     12.78 o 
  -7  -1   6       63.98       75.88     15.06 o 
  -6  -1   6        8.52       20.31      8.87 o 
  -5  -1   6       40.45       58.48     12.75 o 
  -4  -1   6       79.17       79.76      6.47 o 
  -3  -1   6      223.39      206.55      9.51 o 
  -2  -1   6      988.83      962.91     21.50 o 
  -1  -1   6      567.82      599.14     22.66 o 
   0  -1   6        7.80        8.71      3.86 o 
   1  -1   6      522.18      511.56     12.90 o 
   2  -1   6      186.02      174.21     18.81 o 
   3  -1   6     1609.57     1645.03     46.12 o 
   4  -1   6       72.00       97.38     15.73 o 
   5  -1   6        7.04       -5.42      7.37 o 
   6  -1   6       11.35       -5.34     11.30 o 
  -7   0   6        2.15        1.09      8.72 o 
  -6   0   6       30.11       42.02     11.30 o 
  -5   0   6      265.82      278.11     17.27 o 
  -4   0   6        1.94        2.04      3.93 o 
  -3   0   6      228.55      243.80     10.14 o 
  -2   0   6      784.76      752.12     17.99 o 
  -1   0   6        3.40        0.12      2.51 o 
   0   0   6      380.07      392.05      7.49 o 
   1   0   6     2246.57     2410.71     27.67 o 
   2   0   6        8.07        8.34      2.79 o 
   3   0   6        7.89        6.09      4.24 o 
   4   0   6      105.29       97.99     10.95 o 
   5   0   6      284.35      294.75     19.03 o 
   6   0   6       37.00       27.75     11.34 o 
   7   0   6       47.16       30.76     14.71 o 
  -7   1   6       59.16      110.85     18.51 o 
  -6   1   6       35.12       49.70     12.80 o 
  -5   1   6        0.29       -0.60      4.11 o 
  -4   1   6       13.71        7.38      3.97 o 
  -3   1   6      600.63      573.91     15.90 o 
  -2   1   6     1449.44     1451.79     30.43 o 
  -1   1   6      253.68      264.30      9.28 o 
   0   1   6      588.21      559.18     13.83 o 
   1   1   6        0.65        0.81      1.76 o 
   2   1   6     1615.94     1575.93     22.43 o 
   3   1   6      533.86      565.26     12.45 o 
   4   1   6       16.26       19.62      4.05 o 
   5   1   6        7.72        2.84      6.77 o 
   6   1   6      251.65      250.62     18.57 o 
   7   1   6       21.93       16.18     12.36 o 
  -6   2   6       54.02       76.27     14.92 o 
  -5   2   6      111.07      124.10      8.64 o 
  -4   2   6      154.80      140.82      8.30 o 
  -3   2   6       14.47       18.00      4.46 o 
  -2   2   6      905.60      917.68     19.95 o 
  -1   2   6      229.91      208.01     10.19 o 
   0   2   6     1639.80     1863.43     30.92 o 
   1   2   6      756.06      753.65     13.15 o 
   2   2   6      621.64      602.47     11.96 o 
   3   2   6       41.03       40.29      5.53 o 
   4   2   6      292.10      280.40      8.94 o 
   5   2   6       38.89       43.34      5.39 o 
   6   2   6        0.79       -4.10      8.13 o 
   7   2   6       58.34       25.88     13.13 o 
  -5   3   6       20.67       32.63      9.80 o 
  -4   3   6       52.34       60.42     10.75 o 
  -3   3   6      187.97      196.77      9.14 o 
  -2   3   6      530.58      513.54     13.73 o 
  -1   3   6       46.83       60.22      4.29 o 
   0   3   6        7.50        5.61      3.14 o 
   1   3   6     1040.09     1190.89     75.31 o 
   2   3   6      126.23      125.50      4.84 o 
   3   3   6       10.57       10.20      2.93 o 
   4   3   6        0.46       -0.69      2.54 o 
   5   3   6       51.71       62.58      8.12 o 
   6   3   6       13.36        7.28      5.20 o 
   7   3   6       29.89        6.70      6.56 o 
  -5   4   6      126.59      129.31     14.56 o 
  -4   4   6       58.16       56.92     11.56 o 
  -3   4   6      423.53      386.90     22.13 o 
  -2   4   6      544.13      537.64     25.36 o 
  -1   4   6       17.36       15.71      6.18 o 
   0   4   6       37.61       40.35      8.39 o 
   1   4   6        0.83        0.19      4.01 o 
   2   4   6        9.72        8.68      2.51 o 
   3   4   6      365.39      379.68      9.26 o 
   4   4   6       11.37        7.70      3.12 o 
   5   4   6        3.19        0.43      4.24 o 
   6   4   6       17.35        9.39      5.54 o 
   7   4   6        2.09       -5.35      4.90 o 
  -5   5   6       25.49       15.58      8.83 o 
  -4   5   6        9.23       10.98      7.42 o 
  -3   5   6      249.71      268.47     19.48 o 
  -2   5   6      265.51      242.10     17.66 o 
  -1   5   6      545.44      526.25     25.32 o 
   0   5   6     1155.52     1123.58     38.61 o 
   1   5   6      259.44      248.52     15.81 o 
   2   5   6       18.46       23.21      7.18 o 
   3   5   6        0.90       -3.66      2.56 o 
   4   5   6       29.01       40.47      5.66 o 
   5   5   6      383.24      390.95     19.96 o 
   6   5   6      227.35      172.97     36.65 o 
   7   5   6       36.75       37.35     13.90 o 
  -4   6   6       40.71       50.94     13.39 o 
  -3   6   6      116.24       99.75     15.51 o 
  -2   6   6      185.97      179.56     16.49 o 
  -1   6   6        2.31        1.43      4.75 o 
   0   6   6        2.04        2.10      4.90 o 
   1   6   6     1043.48     1062.70     37.73 o 
   2   6   6      649.79      612.81     26.12 o 
   3   6   6       66.35       65.46      8.77 o 
   4   6   6       32.98       35.37      5.75 o 
   5   6   6      102.81      112.72     11.48 o 
   6   6   6        1.36       -5.14      4.80 o 
   7   6   6       90.85      113.37     16.49 o 
  -3   7   6        1.69       -1.45      6.38 o 
  -2   7   6       19.35       14.60      8.65 o 
  -1   7   6        0.54       -4.43      4.04 o 
   0   7   6       11.37        7.20      6.09 o 
   1   7   6        1.72       -2.65      4.29 o 
   2   7   6       12.97       15.16      7.27 o 
   3   7   6      338.89      333.73     13.38 o 
   4   7   6        1.52        0.32      4.55 o 
   5   7   6       30.89       25.92      8.44 o 
   6   7   6       73.11       64.71     11.65 o 
   7   7   6        4.59        0.82      6.90 o 
  -2   8   6      108.84       81.96     15.82 o 
  -1   8   6       20.69       10.07      7.66 o 
   0   8   6       25.14       18.70      8.29 o 
   1   8   6       54.18       39.92      9.98 o 
   2   8   6       38.73       21.20      8.29 o 
   3   8   6        2.72        1.41      3.57 o 
   4   8   6       91.98       96.90     12.82 o 
   5   8   6      198.04      199.92     16.03 o 
   6   8   6        4.38        2.13      6.27 o 
   7   8   6        0.19       -4.49      6.68 o 
  -1   9   6       37.09       22.99     10.41 o 
   0   9   6      219.24      242.12     21.02 o 
   1   9   6       93.52       97.62     12.84 o 
   2   9   6      426.76      395.68     23.95 o 
   3   9   6       19.46       26.44      9.16 o 
   4   9   6        1.79        8.31      6.27 o 
   5   9   6      110.83      132.94     13.93 o 
   6   9   6      207.12      198.01     17.29 o 
   0  10   6       38.10       19.65      9.98 o 
   1  10   6       57.56       47.83     12.15 o 
   2  10   6      169.42      166.21     16.38 o 
   4  10   6      235.10      275.09     20.35 o 
   5  10   6       63.29       65.12     12.67 o 
  -5  -7   7        1.86        3.80      8.66 o 
  -4  -7   7        0.44       -7.75      7.35 o 
  -3  -7   7        1.25        0.02      8.65 o 
  -2  -7   7       21.18       18.92     10.06 o 
  -1  -7   7       78.46      128.10     27.55 o 
   0  -7   7       21.85       35.34     14.45 o 
  -6  -6   7       94.46       67.40     15.88 o 
  -5  -6   7       58.87       37.42     11.91 o 
  -4  -6   7      113.50       96.47     17.42 o 
  -3  -6   7       26.68       20.52     11.04 o 
  -2  -6   7       10.25        2.80      8.13 o 
  -1  -6   7      132.83      173.43     14.19 o 
   0  -6   7      106.09      110.62     34.44 o 
   1  -6   7      245.09      257.26     20.00 o 
   2  -6   7       27.62        6.73      9.15 o 
  -6  -5   7        7.99       10.39      9.13 o 
  -5  -5   7       32.24       28.05     12.45 o 
  -4  -5   7       47.50       41.54     12.63 o 
  -3  -5   7       79.98       87.18     16.05 o 
  -2  -5   7      143.93      135.56     12.86 o 
  -1  -5   7      182.85      199.43     15.94 o 
   0  -5   7       56.58       57.35     15.36 o 
   1  -5   7      154.78      156.67     14.92 o 
   3  -5   7       55.56       34.23     13.84 o 
  -6  -4   7        3.95       -1.37      7.07 o 
  -5  -4   7       16.49       22.95     10.28 o 
  -4  -4   7        0.38       -2.67      6.25 o 
  -3  -4   7        4.36        1.75      4.05 o 
  -2  -4   7       80.90       85.41      9.42 o 
  -1  -4   7      102.93       88.73      8.27 o 
   0  -4   7      211.86      209.17     12.59 o 
   1  -4   7      183.74      191.96     15.73 o 
   2  -4   7       16.28        3.78      8.00 o 
   3  -4   7        5.88        4.79     10.09 o 
   4  -4   7       86.97       75.36     16.62 o 
  -7  -3   7        2.54        8.74     10.15 o 
  -6  -3   7       24.00       38.70     13.17 o 
  -5  -3   7       41.60       44.99     12.65 o 
  -4  -3   7       40.01       42.06      7.12 o 
  -3  -3   7       30.72       24.34      6.79 o 
  -2  -3   7      122.96      120.94      8.22 o 
  -1  -3   7      349.43      340.63     15.21 o 
   0  -3   7      260.47      226.82     10.01 o 
   1  -3   7       44.63       45.14      7.70 o 
   2  -3   7      292.65      327.20     19.68 o 
   3  -3   7      207.08      178.80     15.45 o 
   4  -3   7       26.92        9.93     10.24 o 
   5  -3   7       40.55       45.36     15.01 o 
  -7  -2   7       10.16       18.79     11.54 o 
  -6  -2   7      115.32      136.25     19.41 o 
  -5  -2   7       33.06       71.80     13.91 o 
  -4  -2   7       54.76       68.15     13.65 o 
  -3  -2   7      261.82      276.50     11.86 o 
  -2  -2   7      280.72      269.26     11.55 o 
  -1  -2   7      297.15      268.09     12.99 o 
   0  -2   7       81.66       68.16     11.11 o 
   1  -2   7     1024.94     1076.21     22.43 o 
   2  -2   7      248.88      263.15     18.64 o 
   3  -2   7       12.23        2.36      7.66 o 
   4  -2   7       69.69      104.78     18.46 o 
   5  -2   7      180.78      195.93     18.13 o 
  -7  -1   7       27.97       26.34     12.32 o 
  -6  -1   7       43.78       59.37     13.15 o 
  -5  -1   7      129.88      116.04     12.47 o 
  -4  -1   7      144.86      134.42     10.19 o 
  -3  -1   7        0.88       -1.09      3.39 o 
  -2  -1   7      154.65      151.41      8.50 o 
  -1  -1   7     1313.34     1326.39     27.90 o 
   0  -1   7       62.59       75.82     20.05 o 
   1  -1   7       64.16       61.65      6.25 o 
   2  -1   7      246.81      273.90     12.00 o 
   3  -1   7       67.79       78.25     10.42 o 
   4  -1   7       67.56       99.66     16.21 o 
   5  -1   7       11.97       -2.84      9.22 o 
   6  -1   7       47.42       25.99     14.08 o 
  -7   0   7        0.58        3.23      9.33 o 
  -6   0   7       53.06       75.43     14.66 o 
  -5   0   7       88.70       98.62     11.06 o 
  -4   0   7      191.32      181.12     11.16 o 
  -3   0   7      449.19      446.50     23.97 o 
  -2   0   7      708.47      674.40     17.68 o 
  -1   0   7       12.90       12.31      4.27 o 
   0   0   7      208.65      207.95     13.32 o 
   1   0   7      558.81      586.66     10.54 o 
   2   0   7      322.48      313.02     10.79 o 
   3   0   7        3.06        0.21      3.53 o 
   4   0   7      386.14      393.34     15.17 o 
   5   0   7       15.18       10.35     10.06 o 
   6   0   7       15.47        4.06     10.13 o 
  -6   1   7      151.41      152.22     14.21 o 
  -5   1   7        6.57        4.24      5.06 o 
  -4   1   7       72.50       97.27      8.83 o 
  -3   1   7       72.59       78.82      6.40 o 
  -2   1   7      957.31      963.14     21.76 o 
  -1   1   7     1248.91     1276.14     45.71 o 
   0   1   7      539.44      545.91     10.41 o 
   1   1   7       75.31       62.06      3.44 o 
   2   1   7      165.29      165.81      6.28 o 
   3   1   7        0.69       -0.81      2.75 o 
   4   1   7       86.84       83.10      6.70 o 
   5   1   7      418.91      412.23     21.97 o 
   6   1   7      115.50      117.04     13.34 o 
   7   1   7        1.15        3.06     12.37 o 
  -5   2   7       38.30       44.51      7.93 o 
  -4   2   7      151.04      152.07      8.98 o 
  -3   2   7       15.71       14.04      4.87 o 
  -2   2   7       47.92       43.56      5.89 o 
  -1   2   7      210.44      214.63     10.41 o 
   0   2   7        4.57        2.50      2.77 o 
   1   2   7      593.40      594.33     11.28 o 
   2   2   7      128.18      125.69      5.34 o 
   3   2   7        7.08        8.15      3.07 o 
   4   2   7       20.28       19.42      4.31 o 
   5   2   7        5.06        2.65      3.63 o 
   6   2   7        0.27       -2.83      4.69 o 
   7   2   7      106.70       83.34     17.07 o 
  -5   3   7       96.72       88.94     14.08 o 
  -4   3   7       38.04       37.36      9.91 o 
  -3   3   7       18.88       15.64      7.33 o 
  -2   3   7       55.74       55.56     10.33 o 
  -1   3   7       81.82       76.66     11.35 o 
   0   3   7       79.52       84.47     10.15 o 
   1   3   7      286.09      291.56     10.32 o 
   2   3   7       11.76       12.59      2.99 o 
   3   3   7        0.70        0.52      2.52 o 
   4   3   7       70.01       73.86      5.70 o 
   5   3   7       26.35       23.78      6.18 o 
   6   3   7        6.13        1.42      5.76 o 
   7   3   7       13.46        3.53      6.29 o 
  -5   4   7      123.43      127.60     15.42 o 
  -4   4   7       89.43       85.84     13.97 o 
  -3   4   7      399.69      363.93     22.26 o 
  -2   4   7      459.51      458.03     24.10 o 
  -1   4   7       27.89       25.86      8.05 o 
   0   4   7       22.92       18.24      7.22 o 
   1   4   7      239.91      232.81     15.82 o 
   2   4   7       79.35       74.40      6.27 o 
   3   4   7       83.34       77.07      6.80 o 
   4   4   7      342.39      347.44     12.76 o 
   5   4   7      241.79      260.62     11.44 o 
   6   4   7       89.24       87.53     10.10 o 
   7   4   7       12.06        8.20      7.35 o 
  -5   5   7       14.93       11.30      8.59 o 
  -4   5   7        9.61        3.86      6.70 o 
  -3   5   7       45.83       51.72     11.87 o 
  -2   5   7      159.26      159.49     15.14 o 
  -1   5   7      603.03      624.50     28.89 o 
   0   5   7      174.19      160.90     14.10 o 
   1   5   7       21.26       13.91      7.37 o 
   2   5   7      462.92      469.20     17.52 o 
   3   5   7       81.96       78.15      6.49 o 
   4   5   7        2.21        1.36      3.62 o 
   5   5   7      243.52      236.52     16.20 o 
   6   5   7      312.16      319.21     20.00 o 
   7   5   7      172.89      180.34     16.99 o 
  -4   6   7        1.10       -0.65      7.42 o 
  -3   6   7        0.63       -4.10      5.55 o 
  -2   6   7        6.20       -1.80      5.19 o 
  -1   6   7       12.03        7.18      6.47 o 
   0   6   7        5.60        5.49      5.77 o 
   1   6   7      459.57      403.78     22.32 o 
   2   6   7        2.76        4.42      5.75 o 
   3   6   7       49.25       38.09      5.93 o 
   4   6   7      362.35      368.33     13.89 o 
   5   6   7       86.99       96.19     12.75 o 
   6   6   7       33.36       23.51      9.46 o 
   7   6   7       12.74       -3.40      6.85 o 
  -3   7   7        2.81        0.43      6.92 o 
  -2   7   7       30.35       31.61     11.26 o 
  -1   7   7        0.90       -6.14      4.47 o 
   0   7   7      244.44      185.24     16.49 o 
   1   7   7      114.09       98.08     12.04 o 
   2   7   7      410.45      370.59     21.80 o 
   3   7   7       56.50       62.87      7.76 o 
   4   7   7        3.89        6.03      5.57 o 
   5   7   7        0.33        0.46      5.08 o 
   6   7   7      202.87      197.78     16.59 o 
   7   7   7        0.69       -7.14      6.47 o 
  -2   8   7      242.82      233.87     21.45 o 
  -1   8   7      121.41      129.23     15.53 o 
   0   8   7      211.36      204.98     18.29 o 
   1   8   7       30.35       28.11      9.20 o 
   2   8   7        1.26       -2.36      5.25 o 
   3   8   7      104.64      109.88      8.56 o 
   4   8   7      660.08      645.46     28.76 o 
   5   8   7      153.29      159.84     14.75 o 
   6   8   7       62.35       69.35     12.97 o 
  -1   9   7        7.38        0.76      6.36 o 
   0   9   7      151.92      151.87     16.85 o 
   1   9   7      324.48      311.51     22.63 o 
   2   9   7      341.56      328.09     22.67 o 
   3   9   7       20.85       31.58      6.47 o 
   4   9   7       17.43       20.15      8.05 o 
   5   9   7      161.97      189.73     16.75 o 
   6   9   7      113.20       99.14     15.32 o 
   1  10   7       60.42       38.53     12.04 o 
   2  10   7       80.08       77.29     15.14 o 
   3  10   7       45.98       55.93     11.11 o 
   4  10   7       72.84       97.40     14.62 o 
   5  10   7       56.90       53.21     11.98 o 
  -3  -7   8       35.08       29.18     10.96 o 
  -5  -6   8       54.27       31.13     13.54 o 
  -4  -6   8       15.81       21.08     10.74 o 
  -3  -6   8       95.08       85.04     16.25 o 
  -2  -6   8        2.04        6.25      9.13 o 
  -1  -6   8       82.42      130.70     29.91 o 
   0  -6   8       84.91       67.73     16.95 o 
   1  -6   8       46.28       44.28     14.08 o 
  -5  -5   8       53.48       53.41     14.92 o 
  -4  -5   8        8.74        2.78      8.05 o 
  -3  -5   8       18.28       14.03      9.42 o 
  -2  -5   8       91.19      100.76     16.36 o 
  -1  -5   8      109.61      134.82     19.61 o 
   0  -5   8       39.08       42.95      9.77 o 
   1  -5   8        9.10       11.15     10.80 o 
  -6  -4   8       11.40        8.68     10.98 o 
  -5  -4   8        2.45       -3.30      7.94 o 
  -4  -4   8       15.95       24.66     10.04 o 
  -3  -4   8      241.56      242.81     12.81 o 
  -2  -4   8      253.26      236.59     19.02 o 
  -1  -4   8        5.14        4.26      5.01 o 
   0  -4   8       92.65      113.42     21.79 o 
   1  -4   8      243.91      221.31     17.55 o 
   3  -4   8       31.53       20.93     11.26 o 
  -6  -3   8       63.70      114.54     19.72 o 
  -5  -3   8      137.30      142.61     14.97 o 
  -4  -3   8       26.51       44.97     11.78 o 
  -3  -3   8        3.88       -1.94      4.01 o 
  -2  -3   8      230.07      237.93     11.98 o 
  -1  -3   8      804.86      805.19     23.04 o 
   0  -3   8      160.05      174.84     10.83 o 
   1  -3   8       22.95       17.24      6.22 o 
   2  -3   8      102.13      141.01     14.08 o 
   3  -3   8      253.21      239.27     18.64 o 
   4  -3   8        0.87        2.19      9.48 o 
  -6  -2   8       36.36       72.17     15.32 o 
  -5  -2   8        4.70        2.65      8.20 o 
  -4  -2   8      130.58      130.23      9.14 o 
  -3  -2   8      518.53      527.16     17.71 o 
  -2  -2   8       72.23       83.86     12.58 o 
  -1  -2   8       11.87       10.05      7.32 o 
   0  -2   8      162.29      176.83      8.88 o 
   1  -2   8      411.44      443.33     14.13 o 
   2  -2   8      141.94      162.52     24.91 o 
   3  -2   8       42.25       44.12     12.76 o 
   4  -2   8        0.68       -3.47      9.28 o 
   5  -2   8       10.77        3.17     12.17 o 
  -6  -1   8      103.67      100.59     17.70 o 
  -5  -1   8      139.83      156.06     14.27 o 
  -4  -1   8       13.59       15.01      5.87 o 
  -3  -1   8        0.36       -1.52      4.01 o 
  -2  -1   8      737.05      697.98     19.65 o 
  -1  -1   8      346.05      366.60     13.72 o 
   0  -1   8       26.36       15.57      7.16 o 
   1  -1   8        3.32       -0.13      2.91 o 
   2  -1   8      551.37      559.34     18.35 o 
   3  -1   8       60.31       58.54     10.82 o 
   4  -1   8        0.38       -2.30      8.40 o 
   5  -1   8        1.32      -11.67      8.65 o 
  -6   0   8       16.01       13.10     10.06 o 
  -5   0   8      220.28      217.54     16.36 o 
  -4   0   8      213.16      234.26     11.62 o 
  -3   0   8      303.75      292.46     12.38 o 
  -2   0   8      160.17      148.01      8.64 o 
  -1   0   8        5.20        1.39      3.51 o 
   0   0   8      389.12      386.23     13.67 o 
   1   0   8       86.68       76.44      6.42 o 
   2   0   8      115.37      116.43     12.80 o 
   3   0   8      334.80      315.14     13.47 o 
   4   0   8       49.30       54.15      8.54 o 
   5   0   8       65.96       56.79     13.91 o 
   6   0   8       18.38       10.65     12.41 o 
  -6   1   8       26.92       28.57     11.84 o 
  -5   1   8        2.23        0.13      7.22 o 
  -4   1   8        3.79        3.42      4.20 o 
  -3   1   8      486.14      499.44     16.16 o 
  -2   1   8      186.12      198.07      9.88 o 
  -1   1   8       73.05       78.67      8.02 o 
   0   1   8        5.91        4.88      3.64 o 
   1   1   8       53.66       60.52      5.99 o 
   2   1   8       51.65       49.61      6.85 o 
   3   1   8        0.52       -0.99      3.01 o 
   4   1   8       64.18       45.76      5.91 o 
   5   1   8      269.96      269.17     18.24 o 
   6   1   8       31.75       27.36     11.95 o 
  -5   2   8       68.50       86.04     15.10 o 
  -4   2   8       13.91        3.52      6.75 o 
  -3   2   8       10.23       11.69      7.22 o 
  -2   2   8        2.14        2.12      3.58 o 
  -1   2   8      451.53      453.55     13.73 o 
   0   2   8        0.84        1.05      3.24 o 
   1   2   8        0.49       -0.78      2.02 o 
   2   2   8       22.19       23.47      3.71 o 
   3   2   8        3.50       -0.39      2.93 o 
   4   2   8       11.62        8.89      3.93 o 
   5   2   8        1.67        2.80      3.83 o 
   6   2   8        1.63       -4.63      5.00 o 
  -5   3   8      163.04      158.53     16.83 o 
  -4   3   8      154.24      159.14     15.64 o 
  -3   3   8       90.93       96.12     12.41 o 
  -2   3   8       19.39        9.20      7.01 o 
  -1   3   8        0.87        1.04      5.88 o 
   0   3   8        0.50        1.11      5.38 o 
   1   3   8      433.98      434.09     13.27 o 
   2   3   8     1035.75     1048.10     27.76 o 
   3   3   8       57.42       61.43      5.73 o 
   4   3   8       11.45       15.28      5.12 o 
   5   3   8       22.87       22.84      6.51 o 
   6   3   8       93.13       98.26     25.78 o 
   7   3   8       24.04        9.09     10.70 o 
  -5   4   8       12.23        6.46      8.81 o 
  -4   4   8       15.83       14.23      8.50 o 
  -3   4   8      285.69      268.87     20.07 o 
  -2   4   8      476.55      472.02     25.71 o 
  -1   4   8       24.56       25.68      8.55 o 
   0   4   8      198.78      183.50     15.40 o 
   1   4   8       32.60       45.86     10.74 o 
   2   4   8       19.87       18.43      4.33 o 
   3   4   8      383.54      399.11     13.85 o 
   4   4   8      720.79      755.37     20.43 o 
   5   4   8      401.55      418.22     21.71 o 
   6   4   8       62.73       62.63     12.37 o 
   7   4   8       20.59       34.30     11.97 o 
  -4   5   8        0.69       -3.84      5.97 o 
  -3   5   8        0.43       -1.73      5.21 o 
  -2   5   8       42.88       43.17     10.63 o 
  -1   5   8       85.69       86.34     13.62 o 
   0   5   8        7.48        7.81      6.85 o 
   1   5   8       10.00       16.57      7.64 o 
   2   5   8      585.88      589.25     17.72 o 
   3   5   8        6.84        7.16      3.93 o 
   4   5   8      168.23      149.13      9.15 o 
   5   5   8      184.02      173.48     14.30 o 
   6   5   8      323.99      356.25     21.71 o 
   7   5   8       60.80       69.85     14.01 o 
  -4   6   8        0.24       -5.88      6.88 o 
  -3   6   8        3.96       -0.15      6.59 o 
  -2   6   8        6.68        0.87      5.94 o 
  -1   6   8        4.35        4.45      6.20 o 
   0   6   8      132.26      146.43     14.71 o 
   1   6   8       43.54       47.66     11.15 o 
   2   6   8       44.09       53.39      7.33 o 
   3   6   8        1.22       -0.15      3.38 o 
   4   6   8      168.53      166.56      9.87 o 
   5   6   8       23.56       15.49      7.88 o 
   6   6   8        5.85       -2.89      5.71 o 
   7   6   8        8.07        8.92      8.20 o 
  -3   7   8       54.81       58.44     14.14 o 
  -2   7   8      130.34      125.13     18.81 o 
  -1   7   8        7.98        8.29      7.40 o 
   0   7   8        7.28        9.50      7.35 o 
   1   7   8      167.56      166.60     15.97 o 
   2   7   8      784.58      831.67     35.68 o 
   3   7   8       89.02       77.52      8.56 o 
   4   7   8       72.99       70.26     11.24 o 
   5   7   8      100.26      111.22     14.34 o 
   6   7   8       91.92      101.59     14.86 o 
  -2   8   8      148.57      150.42     18.42 o 
  -1   8   8      106.21      100.63     17.03 o 
   0   8   8      189.92      170.03     17.31 o 
   1   8   8       93.81       88.94     14.62 o 
   2   8   8      159.97      172.96     16.21 o 
   3   8   8      149.17      158.94     13.65 o 
   4   8   8      101.92      106.54     14.21 o 
   5   8   8      207.17      217.84     17.31 o 
   6   8   8       78.10       74.54     13.71 o 
   0   9   8       46.13       66.23     14.27 o 
   1   9   8       57.37       52.98     12.65 o 
   2   9   8      104.96      111.98     16.94 o 
   3   9   8       55.95       58.20     12.67 o 
   4   9   8        8.47        9.09      7.27 o 
   5   9   8      130.03      140.16     17.81 o 
   2  10   8       87.42       90.31     15.69 o 
   3  10   8        0.81       11.78      6.53 o 
  -3  -6   9       18.97        1.47      9.16 o 
  -2  -6   9       25.42       21.30     10.54 o 
  -1  -6   9       10.06       16.31      9.69 o 
  -4  -5   9       45.49       49.96     14.04 o 
  -3  -5   9       19.86       11.47      5.73 o 
  -2  -5   9      207.28      198.91     16.99 o 
  -1  -5   9      213.78      247.24     17.63 o 
   0  -5   9       38.15       36.64      9.91 o 
   1  -5   9        2.25       -3.67      8.61 o 
  -5  -4   9       22.46       25.29     12.11 o 
  -4  -4   9       70.76       63.84     14.49 o 
  -3  -4   9      119.21      127.39     22.43 o 
  -2  -4   9       86.33       88.45     10.63 o 
  -1  -4   9        0.43       -2.65      5.21 o 
   0  -4   9      107.15      126.31     14.49 o 
   1  -4   9      220.04      195.83     17.55 o 
   2  -4   9        0.28        1.24      8.68 o 
  -5  -3   9      161.82      178.45     16.85 o 
  -4  -3   9       17.63       22.34     10.22 o 
  -3  -3   9       11.00       12.08     10.01 o 
  -2  -3   9      223.12      231.24     16.31 o 
  -1  -3   9      246.34      251.92     13.10 o 
   0  -3   9        0.49       -1.62      3.63 o 
   1  -3   9       11.36        4.18      5.82 o 
   2  -3   9       37.52       32.24     11.24 o 
   3  -3   9       31.95       18.90     10.98 o 
  -6  -2   9       29.07       24.79     12.19 o 
  -5  -2   9       24.79       50.41     13.38 o 
  -4  -2   9       48.83       53.47     14.53 o 
  -3  -2   9       50.88       44.19      7.90 o 
  -2  -2   9       65.45       85.94     16.55 o 
  -1  -2   9      246.64      242.48     12.21 o 
   0  -2   9      183.76      178.32      9.43 o 
   1  -2   9        5.74        4.65      4.60 o 
   2  -2   9        0.77        0.13      4.65 o 
   3  -2   9        9.77       23.54     10.83 o 
   4  -2   9       40.41       71.67     16.08 o 
  -6  -1   9       41.85       84.21     16.88 o 
  -5  -1   9      126.34      138.10     14.29 o 
  -4  -1   9       85.86      110.77     18.49 o 
  -3  -1   9       10.32       10.19      6.37 o 
  -2  -1   9      121.93      109.59      8.30 o 
  -1  -1   9       34.84       38.49      7.43 o 
   0  -1   9       11.70        7.80      4.12 o 
   1  -1   9      618.98      613.28     19.69 o 
   2  -1   9      146.25      131.19      9.52 o 
   3  -1   9       27.83       36.88      7.72 o 
   4  -1   9        6.34       11.76      9.81 o 
   5  -1   9       52.98       76.69     17.22 o 
  -6   0   9        9.30        8.37     10.35 o 
  -5   0   9      110.70      107.95     12.50 o 
  -4   0   9        8.61        2.17      5.63 o 
  -3   0   9        9.37        3.58      4.74 o 
  -2   0   9      231.92      223.08     11.03 o 
  -1   0   9      151.99      161.13      9.29 o 
   0   0   9       74.24       67.75      6.86 o 
   1   0   9        6.59        2.48      4.15 o 
   2   0   9        2.97        0.01      5.25 o 
   3   0   9      568.57      534.19     18.46 o 
   4   0   9       57.48       55.50      9.10 o 
   5   0   9       12.41        4.79     10.59 o 
  -4   1   9        6.12        5.11      5.96 o 
  -3   1   9       15.81       11.21      5.45 o 
  -2   1   9       13.83       14.22      6.31 o 
  -1   1   9        5.93        2.93      3.83 o 
   0   1   9       10.74       12.93      7.72 o 
   1   1   9        4.21        1.79      3.98 o 
   2   1   9       17.79       16.50      5.37 o 
   3   1   9        9.38        7.87      4.79 o 
   4   1   9        1.03       -3.70      4.14 o 
   5   1   9       60.58       66.38      9.65 o 
  -5   2   9        4.79        4.68      8.53 o 
  -4   2   9        2.92        0.28      6.99 o 
  -3   2   9        7.97        3.04      7.01 o 
  -2   2   9      168.14      188.66     16.68 o 
  -1   2   9       93.89      112.37     15.66 o 
   0   2   9      211.26      236.17     17.75 o 
   1   2   9       44.92       44.73     15.84 o 
   2   2   9      141.68      140.90      8.92 o 
   3   2   9       21.54       29.11      6.66 o 
   4   2   9       97.82       78.25     16.63 o 
   5   2   9       10.35        9.82      5.67 o 
   6   2   9       46.99       27.90     13.26 o 
  -5   3   9      191.65      176.74     18.39 o 
  -4   3   9       59.66       69.94     14.34 o 
  -3   3   9       23.03       12.26      7.81 o 
  -2   3   9      348.27      353.45     22.97 o 
  -1   3   9      103.82      113.63     13.49 o 
   0   3   9        9.14        6.68      7.05 o 
   1   3   9      279.59      294.03     13.30 o 
   2   3   9     1071.69     1154.62     60.95 o 
   3   3   9      406.99      410.26     15.46 o 
   4   3   9      131.76      141.23      9.19 o 
   5   3   9       59.45       80.52     13.00 o 
   6   3   9      114.42      130.36     16.79 o 
  -4   4   9       51.56       48.11     12.75 o 
  -3   4   9       80.14       73.97     14.54 o 
  -2   4   9       24.40       21.50      9.26 o 
  -1   4   9        4.53        1.99      5.88 o 
   0   4   9      222.06      247.91     19.09 o 
   1   4   9       80.88       71.19      8.57 o 
   2   4   9       26.49       10.18     11.47 o 
   3   4   9      229.30      245.98     11.55 o 
   4   4   9      345.55      361.10     26.16 o 
   5   4   9      134.72      136.39     13.86 o 
   6   4   9       68.98       71.81     13.13 o 
  -4   5   9       55.68       38.81     11.63 o 
  -3   5   9        0.73       -1.65      6.18 o 
  -2   5   9      265.02      230.92     19.76 o 
  -1   5   9      125.51      107.60     13.77 o 
   0   5   9       40.70       29.66      9.59 o 
   1   5   9        1.68        3.77      6.79 o 
   2   5   9      240.90      236.80     11.29 o 
   3   5   9       51.54       46.80      6.86 o 
   4   5   9       10.95        4.64      4.17 o 
   5   5   9       29.82       13.30      7.37 o 
   6   5   9       88.87       91.16     14.97 o 
  -3   6   9        0.30        0.35      6.90 o 
  -2   6   9        1.74       -2.71      6.81 o 
  -1   6   9      136.48      141.25     15.58 o 
   0   6   9      358.73      342.92     23.28 o 
   1   6   9      311.72      318.72     22.21 o 
   2   6   9      111.35      107.15      8.32 o 
   3   6   9       61.10       61.17     16.29 o 
   4   6   9       74.16       78.94     14.65 o 
   5   6   9       50.01       39.68     10.39 o 
   6   6   9       20.34       21.22      9.22 o 
  -2   7   9      282.38      261.66     22.30 o 
  -1   7   9       67.40       63.84     13.95 o 
   0   7   9        6.72        7.46      7.35 o 
   1   7   9      252.62      250.53     20.33 o 
   2   7   9      234.71      228.78     12.22 o 
   3   7   9      371.07      379.91     15.78 o 
   4   7   9       91.18       89.22     13.08 o 
   5   7   9       63.87       77.42     13.39 o 
   6   7   9       20.66        4.32      7.61 o 
  -1   8   9       41.09       42.69     12.69 o 
   0   8   9       71.35       83.50     15.47 o 
   1   8   9      139.32      135.80     16.01 o 
   2   8   9       17.36        9.91      8.61 o 
   3   8   9      128.61      155.41     10.77 o 
   4   8   9        0.86        4.66      6.10 o 
   5   8   9       52.74       49.53     11.48 o 
   0   9   9       21.82       17.59      9.72 o 
   1   9   9        8.16        1.15      7.70 o 
   2   9   9       60.65       50.89     13.15 o 
   3   9   9       37.88       36.77      7.27 o 
   4   9   9        6.50       22.13      8.42 o 
  -3  -5  10        2.72        1.72      5.82 o 
  -2  -5  10       14.42       17.01     10.19 o 
  -1  -5  10      168.94      309.97     85.06 o 
  -4  -4  10       55.33       60.65     15.64 o 
  -3  -4  10      136.17      143.29     10.93 o 
  -2  -4  10        3.22        1.73      5.53 o 
  -1  -4  10        2.08        1.22      4.75 o 
   0  -4  10        2.25       -0.85      6.22 o 
   1  -4  10       18.61       12.26     12.23 o 
  -5  -3  10      106.00      129.70     20.74 o 
  -4  -3  10       21.28       21.28     11.09 o 
  -3  -3  10       24.42       26.55      7.75 o 
  -2  -3  10       56.28       80.03     30.07 o 
  -1  -3  10       44.84       60.20     22.83 o 
   0  -3  10        4.23        5.75      4.78 o 
   1  -3  10        2.63        4.53      6.03 o 
   2  -3  10       27.61       11.22     10.59 o 
  -5  -2  10        5.81       15.03     10.26 o 
  -4  -2  10       55.04       62.22      9.57 o 
  -3  -2  10       45.88       80.81     14.69 o 
  -2  -2  10       36.00       44.62      8.21 o 
  -1  -2  10      244.56      247.34     13.04 o 
   0  -2  10       67.29       71.21      8.49 o 
   1  -2  10       10.18       13.49      6.33 o 
   2  -2  10       74.67       69.06     29.16 o 
   3  -2  10       35.20       38.85     13.02 o 
  -5  -1  10       26.75       39.40     12.26 o 
  -4  -1  10       10.45        8.80      5.58 o 
  -3  -1  10        0.74       -3.26      4.14 o 
  -2  -1  10        0.41       -1.57      4.39 o 
  -1  -1  10       31.09       31.77     15.13 o 
   0  -1  10        7.35        5.42      3.73 o 
   1  -1  10      212.26      206.45     11.91 o 
   2  -1  10      114.67       84.51     40.55 o 
   3  -1  10       12.34       12.48      6.43 o 
   4  -1  10       24.84       43.69     14.71 o 
  -5   0  10       39.78       61.54     15.05 o 
  -4   0  10       53.88       54.77     13.45 o 
  -3   0  10        4.73        4.89      5.12 o 
  -2   0  10        2.95        3.80      4.78 o 
  -1   0  10        0.84        0.98      4.45 o 
   0   0  10        6.70        4.21      3.54 o 
   1   0  10        1.55        1.77      4.48 o 
   2   0  10       36.24       31.22      7.02 o 
   3   0  10       18.45       20.47     10.01 o 
   4   0  10       57.27       74.45     11.98 o 
  -4   1  10        3.99       -0.24      7.14 o 
  -3   1  10       39.38       31.28     10.28 o 
  -2   1  10      283.16      270.75     20.63 o 
  -1   1  10      116.96      122.57     14.19 o 
   0   1  10        1.13        5.55      3.74 o 
   1   1  10        4.00        0.42      4.05 o 
   2   1  10      237.86      215.26     18.24 o 
   3   1  10        9.76        9.02      6.53 o 
   4   1  10       45.13       65.70      9.67 o 
   5   1  10       48.10       49.94     18.02 o 
  -4   2  10      137.53      142.72     16.73 o 
  -3   2  10        2.89       -4.21      6.29 o 
  -2   2  10        1.47       -8.01      5.34 o 
  -1   2  10      325.72      320.99     22.34 o 
   0   2  10      821.20      893.67     38.11 o 
   1   2  10      359.51      392.10     24.23 o 
   2   2  10      160.24      178.93     16.60 o 
   3   2  10       39.45       60.59     12.45 o 
   4   2  10      120.50      121.39     14.36 o 
   5   2  10      106.85      117.81     14.36 o 
  -4   3  10        3.42       -1.95      7.14 o 
  -3   3  10        1.90       -2.39      6.10 o 
  -2   3  10      231.54      231.64     19.91 o 
  -1   3  10       65.63       88.40     14.30 o 
   0   3  10      126.10      115.75     17.09 o 
   1   3  10      287.37      269.78     20.18 o 
   2   3  10      608.84      614.37     30.65 o 
   3   3  10      232.16      231.96     18.57 o 
   4   3  10       39.03       40.55     10.31 o 
  -4   4  10       43.96       20.56     10.13 o 
  -3   4  10       10.50        4.06      7.94 o 
  -2   4  10        9.09       -0.11      7.16 o 
  -1   4  10       51.73       47.01     11.95 o 
   0   4  10      110.16      115.88     16.44 o 
   1   4  10       34.44       41.80     11.24 o 
   2   4  10        2.60       -3.08      5.53 o 
   3   4  10       44.78       46.10     11.89 o 
   4   4  10       56.27       48.22     11.74 o 
  -3   5  10       73.62       76.32     15.34 o 
  -2   5  10      171.32      165.45     17.72 o 
  -1   5  10      171.92      139.27     15.90 o 
   0   5  10       25.91       37.18     11.74 o 
   1   5  10       42.46       34.78      6.04 o 
   2   5  10      216.57      215.29     11.33 o 
   3   5  10       56.08       58.82     10.42 o 
   4   5  10       10.29        6.12      4.81 o 
   5   5  10       39.00       43.84     10.98 o 
   6   5  10       23.20       10.56      9.44 o 
  -2   6  10       34.55       40.26     12.62 o 
  -1   6  10      269.51      227.26     20.43 o 
   0   6  10      136.17      123.61     15.19 o 
   1   6  10      232.27      224.98     19.70 o 
   2   6  10      283.31      291.76     13.60 o 
   3   6  10       37.49       34.86     12.56 o 
   4   6  10       24.20       24.63      6.21 o 
   5   6  10       59.10       64.28     12.65 o 
  -1   7  10      134.41      133.59     20.00 o 
   0   7  10        8.40       -2.28      6.27 o 
   1   7  10      113.16      123.76     18.01 o 
   2   7  10       64.74       73.58     15.31 o 
   3   7  10       24.32       20.08      5.84 o 
   4   7  10       61.52       48.46     10.35 o 
   5   7  10       16.46        7.14      7.01 o 
   0   8  10        9.87       18.63     10.11 o 
   1   8  10       30.11       29.98     11.30 o 
   2   8  10       51.96       66.97      8.84 o 
   3   8  10       43.70       41.57      8.13 o 
   4   8  10        7.48        6.75      6.88 o 
   2   9  10       62.46       67.62     15.58 o 
  -2  -4  11        0.30       -0.63      5.83 o 
  -1  -4  11        1.57        9.73      5.92 o 
  -3  -3  11      106.47      136.07     13.85 o 
  -2  -3  11      110.54       98.76     12.06 o 
  -1  -3  11        5.95        3.95      4.95 o 
   0  -3  11       16.13       15.72      6.33 o 
   1  -3  11        3.37        5.21      6.62 o 
  -4  -2  11        1.24       -0.37      9.00 o 
  -3  -2  11        6.93        1.00      5.27 o 
  -2  -2  11       17.52       19.69      6.89 o 
  -1  -2  11      189.12      196.61     18.77 o 
   0  -2  11      101.91       98.91     10.02 o 
   1  -2  11        2.49       -0.69      5.09 o 
   2  -2  11       22.75       12.90      6.57 o 
  -4  -1  11        1.78        0.65      5.79 o 
  -3  -1  11        0.44        0.44      4.86 o 
  -2  -1  11        3.64        4.42      5.15 o 
  -1  -1  11        4.43       -3.08      4.43 o 
   0  -1  11        2.21        3.63      4.57 o 
   1  -1  11       28.47       30.73      7.90 o 
   2  -1  11       92.56       68.39     29.98 o 
   3  -1  11       24.40       25.50      7.79 o 
  -4   0  11       51.14       39.33     12.47 o 
  -3   0  11        4.35       -2.37      6.62 o 
  -2   0  11       14.84        9.61      8.57 o 
  -1   0  11        3.91        2.37      5.04 o 
   0   0  11       95.61      101.33      7.83 o 
   1   0  11        0.27       -6.03      4.12 o 
   2   0  11       44.11       35.18     10.70 o 
   3   0  11      126.91      130.68     10.41 o 
   4   0  11       48.76       72.41     12.56 o 
  -4   1  11        0.21       -1.41      7.20 o 
  -3   1  11      112.47      119.53     17.96 o 
  -2   1  11      409.97      434.95     27.42 o 
  -1   1  11      168.97      175.43     17.88 o 
   0   1  11       67.76       87.97     16.27 o 
   1   1  11       33.34       37.70     11.00 o 
   2   1  11      160.99      164.78     16.99 o 
   3   1  11      216.85      222.25     19.63 o 
   4   1  11       54.18       58.12     12.89 o 
  -4   2  11       33.60       23.49     11.35 o 
  -3   2  11       29.16       17.31      9.93 o 
  -2   2  11        6.19       -7.53      6.23 o 
  -1   2  11      267.61      267.09     21.58 o 
   0   2  11      339.50      314.10     23.02 o 
   1   2  11      159.10      141.22     15.71 o 
   2   2  11       89.79      103.69     16.42 o 
   3   2  11       88.62      115.30     17.31 o 
   4   2  11        1.31       -4.25      6.64 o 
  -3   3  11        3.32        3.34      8.63 o 
  -2   3  11       52.38       48.27     12.97 o 
  -1   3  11       55.97       52.65     13.32 o 
   0   3  11        9.29        7.66      7.64 o 
   1   3  11       31.01       30.00     10.15 o 
   2   3  11      117.84      120.29     17.22 o 
   3   3  11      110.54      124.09     15.38 o 
   4   3  11       11.78       24.12      9.98 o 
  -3   4  11       67.98       64.54     15.18 o 
  -2   4  11       31.75       24.25     11.48 o 
  -1   4  11       32.85       41.61     12.82 o 
   0   4  11       78.82       77.55     15.25 o 
   1   4  11       30.16       32.87     12.19 o 
   2   4  11       40.71       29.44     10.93 o 
   3   4  11       55.10       64.06     13.97 o 
   4   4  11       20.89       28.50     10.04 o 
  -2   5  11      153.97      139.92     17.87 o 
  -1   5  11      178.43      162.74     18.03 o 
   0   5  11      175.86      178.34     18.40 o 
   1   5  11       21.35       26.94     10.72 o 
   2   5  11       96.12      115.45     17.85 o 
   3   5  11       87.59      116.62     17.46 o 
   4   5  11        4.18        3.47      7.51 o 
  -2   6  11       41.59       27.42     12.00 o 
  -1   6  11       69.14       71.37     15.82 o 
   0   6  11       40.49       29.35     11.69 o 
   1   6  11        7.63        0.82      7.46 o 
   2   6  11      129.14      124.91     15.92 o 
   3   6  11       60.36      108.60     17.51 o 
   4   6  11        2.58       -0.22      7.22 o 
   0   7  11       38.42       42.71     12.78 o 
   1   7  11       32.38       56.08     13.99 o 
   2   7  11       18.77       17.45      5.73 o 
   3   7  11        5.61        4.49      4.89 o 
   4   7  11       16.76        5.45      7.01 o 
   1   8  11        4.48        0.24      8.07 o 
   2   8  11       94.80      141.54     14.90 o 
   3   8  11      127.79      151.78     11.98 o 
  -2  -2  12        2.39        4.27      5.68 o 
  -1  -2  12       63.73       71.27      9.83 o 
   0  -2  12       39.24       51.37      8.27 o 
  -2  -1  12       13.08       15.55      8.57 o 
  -1  -1  12       25.62       21.41      6.33 o 
   0  -1  12       16.14       12.00      5.33 o 
   1  -1  12       80.53       88.71     12.03 o 
  -3   0  12       52.57       51.00     14.25 o 
  -2   0  12       13.52       14.77      9.41 o 
  -1   0  12       61.69       46.32     12.67 o 
   0   0  12       67.23       82.19     16.20 o 
   1   0  12      143.89      168.62     18.44 o 
   2   0  12       57.70       87.18     16.34 o 
  -3   1  12       49.36       63.43     14.92 o 
  -2   1  12      210.58      197.41     19.74 o 
  -1   1  12      190.45      199.16     19.76 o 
   0   1  12       43.69       50.28     13.34 o 
   1   1  12       62.67       65.06     15.01 o 
   2   1  12        8.25        9.65      8.68 o 
   3   1  12      110.89      118.68     15.55 o 
  -3   2  12        2.05       -3.82      7.53 o 
  -2   2  12        0.94        2.67      8.18 o 
  -1   2  12       57.68       54.65     13.88 o 
   0   2  12       68.15       51.31     13.49 o 
   1   2  12       52.56       59.90     14.60 o 
   2   2  12       20.33       19.02     10.57 o 
   3   2  12        0.25       -1.50      6.44 o 
  -2   3  12       56.63       50.26     14.03 o 
  -1   3  12       41.19       33.82     12.10 o 
   0   3  12       31.86       40.63     12.58 o 
   1   3  12       20.39        9.15      9.16 o 
   2   3  12       35.17       45.75     12.93 o 
   3   3  12        9.24       11.98      8.65 o 
   4   3  12       10.93        3.77      7.77 o 
  -2   4  12      106.13      108.47     18.77 o 
  -1   4  12       31.92       50.31     13.65 o 
   0   4  12       45.90       43.65     13.91 o 
   1   4  12       32.26       29.87     12.30 o 
   2   4  12       46.43       72.15     15.29 o 
   3   4  12       70.33       81.39     15.95 o 
   4   4  12       34.96       31.26     11.43 o 
  -1   5  12       46.97       49.44     14.40 o 
   0   5  12       89.45       99.81     17.75 o 
   1   5  12       27.77       30.93     12.54 o 
   2   5  12        2.08       -2.97      7.98 o 
   3   5  12        8.91        7.20      8.33 o 
   4   5  12       16.98       30.96     11.56 o 
   0   6  12        0.23       -3.14      8.31 o 
   1   6  12        1.28        2.34      7.61 o 
   2   6  12       46.00       47.57     13.52 o 
   3   6  12       31.18       46.32     14.19 o 
  -1   1  13       76.08       56.94     15.05 o 
   0   1  13       30.55       27.42     11.65 o 
   1   1  13       11.44       16.01      9.78 o 
  -1   2  13       12.44       12.88     10.24 o 
   0   2  13       34.15       20.39     11.97 o 
   1   2  13        7.07        0.46      7.40 o 
   2   2  13       28.19       37.51     12.52 o 
  -1   3  13       54.20       67.94     16.49 o 
   0   3  13       16.74       15.57     10.63 o 
   1   3  13       13.18        6.10      8.72 o 
   2   3  13       44.53       52.84     14.36 o 
   0   4  13       13.80       16.98     11.34 o 
   1   4  13       10.48        5.71      9.61 o 
   2   4  13       10.87        5.58      8.61 o 
                                                 
